# Supplementary material for: 2,2-Dichloro-N-(phenyl­sulfon­yl)­acetamide
Source: Acta Crystallogr Sect E Struct Rep Online. 2008 Jul 19;64(Pt 8):o1522. doi: 10.1107/S1600536808021831 (PMC2962148; doi:10.1107/S1600536808021831)
Supplement: Supplementary file 2 [file e-64-o1522-Isup2.hkl]

# 
# h,k,l, Fc-squared, Fo-squared, sigma(Fo-squared) and status flag 
# 
data_I
_shelx_title ' SA3 PBCA' 
_shelx_refln_list_code          4 
_shelx_F_calc_maximum      271.85 
_exptl_crystal_F_000      1088.00 
_reflns_d_resolution_high  0.8001 
 
loop_ 
 _symmetry_equiv_pos_as_xyz 
 'x, y, z' 
 '-x+1/2, -y, z+1/2' 
 'x+1/2, -y+1/2, -z' 
 '-x, y+1/2, -z+1/2' 
 '-x, -y, -z' 
 'x-1/2, y, -z-1/2' 
 '-x-1/2, y-1/2, z' 
 'x, -y-1/2, z-1/2' 
 
_cell_length_a     9.6690 
_cell_length_b    10.4620 
_cell_length_c    21.0240 
_cell_angle_alpha  90.000 
_cell_angle_beta   90.000 
_cell_angle_gamma  90.000 
 
_shelx_F_squared_multiplier     1.000 
 
loop_ 
 _refln_index_h 
 _refln_index_k 
 _refln_index_l 
 _refln_F_squared_calc 
 _refln_F_squared_meas 
 _refln_F_squared_sigma 
 _refln_observed_status 
   2   0   0    73901.00    18073.09   7849.43 o 
   4   0   0      576.56      617.72      7.49 o 
   6   0   0      693.24      661.66      6.79 o 
   8   0   0       29.45       53.69      8.71 o 
  10   0   0       72.50       44.08      8.44 o 
  12   0   0      780.89      869.39     17.40 o 
   2   1   0     7603.93     6662.34     43.26 o 
   4   1   0    15705.74    16303.16     33.43 o 
   6   1   0     3462.14     3835.87     55.59 o 
   8   1   0     2646.26     2674.63     14.92 o 
  10   1   0      319.39      327.01      8.03 o 
  12   1   0        0.00       -5.45      5.45 o 
   0   2   0    23016.85    20479.99     35.84 o 
   2   2   0     5421.55     5108.23     35.24 o 
   4   2   0        2.71        5.72      1.97 o 
   6   2   0     5158.03     5333.28     17.20 o 
   8   2   0       27.40        8.28      4.32 o 
  10   2   0      183.60      170.46      8.58 o 
   2   3   0      592.37      669.16      5.82 o 
   4   3   0     6703.17     6819.41     27.83 o 
   6   3   0     1523.14     1713.76     20.79 o 
   8   3   0      111.50      108.13      6.55 o 
  10   3   0       22.16       10.03      6.92 o 
   0   4   0     1965.86     2102.77     14.28 o 
   2   4   0     3360.10     3404.50     19.42 o 
   4   4   0     5068.73     5253.12     70.12 o 
   6   4   0      709.42      707.22     29.34 o 
   8   4   0       10.46        3.16     12.50 o 
  10   4   0        4.57       26.19      6.72 o 
   2   5   0        0.66       -1.07      1.07 o 
   4   5   0     3376.32     3108.69     87.49 o 
   6   5   0      768.44      724.79      7.37 o 
   8   5   0     1654.15     1755.26     25.49 o 
  10   5   0      101.04      141.16     20.99 o 
   0   6   0    15933.76    14328.22     47.37 o 
   2   6   0      851.86      914.68     13.52 o 
   4   6   0      931.05     1017.53      9.07 o 
   6   6   0        0.02       -5.10      5.10 o 
   8   6   0      474.61      517.80     23.19 o 
  10   6   0      330.71      315.52     30.02 o 
   2   7   0     6119.34     5937.34    258.70 o 
   4   7   0     1420.09     1473.25     16.08 o 
   6   7   0       38.35       38.71      5.66 o 
   8   7   0      135.28      122.04     11.81 o 
  10   7   0       97.28       97.20     23.71 o 
   0   8   0     4790.27     4502.94     30.67 o 
   2   8   0     2455.88     2477.29     76.33 o 
   4   8   0       39.93       39.88      5.43 o 
   6   8   0      279.80      289.94     18.35 o 
   8   8   0        1.46       -6.62      6.62 o 
   2   9   0      113.81      107.35     11.80 o 
   4   9   0     2097.83     2305.88     26.35 o 
   6   9   0        7.17        7.40      9.01 o 
   8   9   0     1057.09     1085.23     69.12 o 
   0  10   0       55.74        9.72     10.41 o 
   2  10   0       17.07        0.43      5.36 o 
   4  10   0      214.23      215.37     12.55 o 
   6  10   0      161.82      222.09     34.54 o 
   2  11   0      699.33      798.34     12.50 o 
   4  11   0       25.15       23.57     11.97 o 
   0  12   0      550.40      638.30     18.24 o 
   2  12   0      233.22      228.93     13.20 o 
   4  12   0      277.28      367.84     17.97 o 
   1   1   1        1.49        7.08      1.29 o 
   2   1   1    12905.96    10852.62    591.50 o 
   3   1   1        2.71       25.16      3.13 o 
   4   1   1     6038.51     5995.25     40.76 o 
   5   1   1     1368.81     1299.45     11.30 o 
   6   1   1      426.80      388.28      5.98 o 
   7   1   1       32.35       36.56      2.91 o 
   8   1   1      228.33      266.56      5.56 o 
   9   1   1       73.50       70.02      4.07 o 
  10   1   1      151.91      208.46      6.31 o 
  11   1   1        0.55       -2.83      2.83 o 
  12   1   1      110.51       69.67      6.64 o 
   0   2   1     2915.49     2745.31     55.12 o 
   1   2   1       20.20       29.29      4.15 o 
   2   2   1     7716.21     7084.89    175.73 o 
   3   2   1     7573.58     7217.23     57.59 o 
   4   2   1      182.01      155.13      1.72 o 
   5   2   1     1812.41     1955.58     26.98 o 
   6   2   1     2086.06     2095.63     42.55 o 
   7   2   1      181.88      154.63      3.71 o 
   8   2   1       91.21      108.27      3.24 o 
   9   2   1      102.04      101.95      4.11 o 
  10   2   1      145.66      128.67      4.63 o 
  11   2   1        3.48       -1.82      1.82 o 
   1   3   1    11506.69    11204.97     91.90 o 
   2   3   1        0.86        1.80      1.74 o 
   3   3   1     1395.50     1267.56     17.25 o 
   4   3   1      530.25      421.87      5.69 o 
   5   3   1      301.72      240.07      3.86 o 
   6   3   1        0.30        1.66      1.43 o 
   7   3   1      512.59      549.55      8.33 o 
   8   3   1     1749.19     1715.00     55.70 o 
   9   3   1        6.69       -1.35      1.35 o 
  10   3   1       38.96       26.68      4.18 o 
  11   3   1      124.54      112.13      5.27 o 
   0   4   1    12682.34    12517.63    345.63 o 
   1   4   1     4628.23     4241.19     11.40 o 
   2   4   1     1528.29     1722.80      8.31 o 
   3   4   1      378.34      360.78      7.24 o 
   4   4   1       80.64      101.56      3.35 o 
   5   4   1      339.10      320.04      3.75 o 
   6   4   1     6644.63     6333.06     54.18 o 
   7   4   1     1154.18     1207.93     22.26 o 
   8   4   1      260.69      280.92      5.01 o 
   9   4   1       53.62       50.06      3.63 o 
  10   4   1      594.55      540.67     22.21 o 
  11   4   1        1.22       -2.98      3.89 o 
   1   5   1      222.75      219.07      3.49 o 
   2   5   1     7131.96     7088.73     48.21 o 
   3   5   1      729.57      766.21      7.92 o 
   4   5   1      253.75      275.54      4.83 o 
   5   5   1      732.60      740.76     10.98 o 
   6   5   1      137.74      194.15      5.74 o 
   7   5   1       46.64       42.45      3.50 o 
   8   5   1       63.69       67.15      3.57 o 
   9   5   1       39.83       27.05      4.10 o 
  10   5   1      231.04      301.64     22.62 o 
  11   5   1        0.75       -3.56      3.56 o 
   0   6   1      717.96      727.51      8.21 o 
   1   6   1       22.78       29.54      2.22 o 
   2   6   1       93.70       69.03      2.08 o 
   3   6   1      152.46      147.79      2.39 o 
   4   6   1     1178.22     1125.03     38.56 o 
   5   6   1      415.67      443.66     11.79 o 
   6   6   1       20.30       21.01      3.34 o 
   7   6   1      301.00      322.84      6.70 o 
   8   6   1      132.27      165.34      4.24 o 
   9   6   1       28.69       24.74      4.11 o 
  10   6   1       85.28       66.93      5.48 o 
   1   7   1       10.61       10.58      2.63 o 
   2   7   1      292.74      283.35      5.28 o 
   3   7   1       11.59       22.48      2.28 o 
   4   7   1      446.33      427.75     15.12 o 
   5   7   1      666.65      609.56     29.29 o 
   6   7   1       97.16      110.56      4.18 o 
   7   7   1      274.40      268.67      5.65 o 
   8   7   1       32.31       55.78      4.81 o 
   9   7   1       91.93       88.54      4.99 o 
  10   7   1        7.21        4.82      5.39 o 
   0   8   1      270.99      279.76      6.26 o 
   1   8   1      357.06      359.51      6.09 o 
   2   8   1     1801.02     1842.67     11.39 o 
   3   8   1      907.70      859.86     23.56 o 
   4   8   1     1098.95     1115.91     42.80 o 
   5   8   1        1.47       -1.53      1.53 o 
   6   8   1        8.90        0.07      3.37 o 
   7   8   1      280.51      251.08     18.05 o 
   8   8   1        2.63       -4.01      4.01 o 
   9   8   1       11.25       21.61      6.41 o 
   1   9   1      260.93      236.74      5.61 o 
   2   9   1      388.37      386.99      6.81 o 
   3   9   1       77.95       64.38      3.70 o 
   4   9   1      365.70      385.63      9.28 o 
   5   9   1      169.71      126.59      9.51 o 
   6   9   1       12.71        1.61      2.42 o 
   7   9   1      111.93      110.87      6.76 o 
   8   9   1       58.12      107.97      7.50 o 
   0  10   1      127.21      113.26      8.24 o 
   1  10   1     1088.86     1103.30     22.15 o 
   2  10   1      198.08      185.89      9.65 o 
   3  10   1       59.04       59.94      5.30 o 
   4  10   1        9.44        5.65      9.95 o 
   5  10   1        9.13       -2.97      2.97 o 
   6  10   1     1600.94     1477.99     64.94 o 
   7  10   1       12.92        9.62     13.29 o 
   1  11   1       68.45       73.62      6.41 o 
   2  11   1      336.59      338.07      7.11 o 
   3  11   1      220.86      256.34      9.90 o 
   4  11   1      162.61      158.76     23.03 o 
   5  11   1       42.09       28.01      8.55 o 
   6  11   1        0.20       -6.83      6.83 o 
   0  12   1     1659.88     1789.95     28.58 o 
   1  12   1       76.75       84.07      7.06 o 
   2  12   1      244.55      232.67      8.70 o 
   3  12   1       86.30       71.60     16.01 o 
   4  12   1       57.15       78.00     16.59 o 
   1  13   1        0.94       -8.41      8.41 o 
   1   0   2     5868.75     5698.01    128.04 o 
   2   0   2     1631.59     1393.57     94.07 o 
   3   0   2     1137.68      973.15     26.07 o 
   4   0   2       80.95      127.58      3.08 o 
   5   0   2     5144.32     4771.23     19.97 o 
   6   0   2     1372.28     1424.15     11.15 o 
   7   0   2     4770.81     4872.61     19.74 o 
   8   0   2       51.77       70.79      3.93 o 
   9   0   2      736.19      591.78      9.35 o 
  10   0   2      153.69      144.69      6.20 o 
  11   0   2      218.81      129.43      7.17 o 
  12   0   2      315.58      307.28     10.09 o 
   1   1   2     1850.48     1768.47     29.57 o 
   2   1   2     3713.00     3317.67     57.58 o 
   3   1   2      168.31       90.58      1.42 o 
   4   1   2      596.82      651.01      8.66 o 
   5   1   2     1921.75     2181.60     27.10 o 
   6   1   2       26.14       29.89      1.79 o 
   7   1   2     2276.97     2102.57     10.54 o 
   8   1   2     1872.25     1838.08     24.45 o 
   9   1   2     2081.04     2091.97     19.00 o 
  10   1   2      613.27      630.82      7.02 o 
  11   1   2      158.65      174.43      5.68 o 
  12   1   2        9.30       -3.04      3.04 o 
   0   2   2        1.10       15.48      5.72 o 
   1   2   2    17775.64    18251.93    271.73 o 
   2   2   2     1887.06     1749.43     19.38 o 
   3   2   2    12492.26    12007.90    142.84 o 
   4   2   2       91.34       82.02      2.17 o 
   5   2   2     1692.30     1721.39     24.60 o 
   6   2   2     4610.84     4615.57     10.47 o 
   7   2   2       51.71       75.46      2.65 o 
   8   2   2      481.04      456.33      9.50 o 
   9   2   2       66.51      106.00      3.54 o 
  10   2   2        0.28       -2.43      2.43 o 
  11   2   2       84.86       88.21      4.65 o 
   1   3   2      190.08      212.04      5.76 o 
   2   3   2      556.52      545.49      8.89 o 
   3   3   2     1292.36     1411.02     33.05 o 
   4   3   2     2965.97     2941.57     48.01 o 
   5   3   2      320.36      357.14      6.03 o 
   6   3   2      167.90      196.34      3.95 o 
   7   3   2      296.81      259.42      4.86 o 
   8   3   2      230.44      200.24      5.41 o 
   9   3   2        1.46       -1.44      1.44 o 
  10   3   2        0.99       -2.42      2.42 o 
  11   3   2       66.27       72.46      4.64 o 
   0   4   2     1308.49     1151.38      4.47 o 
   1   4   2      122.34      150.95      2.44 o 
   2   4   2      843.96      783.85      8.65 o 
   3   4   2     6381.95     6053.50    173.88 o 
   4   4   2     2666.30     2889.37     76.02 o 
   5   4   2      125.75      133.72      5.56 o 
   6   4   2        3.92       18.38      2.36 o 
   7   4   2       14.77       33.15      2.94 o 
   8   4   2      187.61      184.90      4.06 o 
   9   4   2       34.08       46.33      3.46 o 
  10   4   2        6.24        3.84      5.13 o 
  11   4   2        0.01       -2.81      2.99 o 
   1   5   2     3839.68     3801.80     39.25 o 
   2   5   2     1737.62     1965.33      8.38 o 
   3   5   2       48.30       49.48      2.04 o 
   4   5   2      188.64      120.04      3.79 o 
   5   5   2     1105.81     1169.60     22.18 o 
   6   5   2      510.74      467.22     10.11 o 
   7   5   2     1348.73     1315.82      8.83 o 
   8   5   2      210.84      221.13      5.37 o 
   9   5   2      313.59      316.79      9.55 o 
  10   5   2        1.94       -1.60      2.86 o 
  11   5   2       90.22       84.72      6.31 o 
   0   6   2     6278.36     6265.85     48.75 o 
   1   6   2     1860.98     1856.76     27.87 o 
   2   6   2       13.17        8.17      1.79 o 
   3   6   2     1530.53     1586.12      7.79 o 
   4   6   2      784.49      738.77     14.26 o 
   5   6   2     2065.16     2086.88     66.73 o 
   6   6   2      161.75      133.56      3.83 o 
   7   6   2     1748.66     1816.61     22.45 o 
   8   6   2      322.41      321.25     11.69 o 
   9   6   2       35.56       40.40      4.72 o 
  10   6   2      169.65      181.83     14.05 o 
   1   7   2        1.04       -1.52      1.52 o 
   2   7   2      802.32      746.83     21.18 o 
   3   7   2      335.42      293.47      4.79 o 
   4   7   2        0.53       -2.54      2.54 o 
   5   7   2     1065.07      974.58     43.76 o 
   6   7   2        7.48       -0.03      2.64 o 
   7   7   2     1215.50     1370.75     39.61 o 
   8   7   2       15.21       14.87      4.25 o 
   9   7   2      819.33      920.01     34.45 o 
  10   7   2      146.73      172.44      9.99 o 
   0   8   2     1320.96     1261.03     18.84 o 
   1   8   2      424.48      420.07      6.57 o 
   2   8   2      627.70      575.47      6.30 o 
   3   8   2      512.77      521.98     10.75 o 
   4   8   2       48.60       43.59      4.63 o 
   5   8   2      724.69      695.58     30.70 o 
   6   8   2      145.42      145.22      6.76 o 
   7   8   2      586.16      630.68     18.77 o 
   8   8   2       34.53       34.98      6.73 o 
   9   8   2      214.50      204.00     20.15 o 
   1   9   2      865.16      905.86     11.94 o 
   2   9   2       50.69       49.03      4.36 o 
   3   9   2     1364.18     1347.93     40.25 o 
   4   9   2      872.23      860.21     38.54 o 
   5   9   2        3.60       -0.13      2.58 o 
   6   9   2       29.39       25.51      5.05 o 
   7   9   2        5.94        2.44     11.94 o 
   8   9   2      395.31      522.37     12.32 o 
   0  10   2      103.44      105.58     11.90 o 
   1  10   2      663.71      774.09     18.74 o 
   2  10   2        0.03       -1.75      3.22 o 
   3  10   2      307.68      297.25      6.71 o 
   4  10   2      132.80      138.68      9.12 o 
   5  10   2      107.97      107.33     10.96 o 
   6  10   2       27.73       41.79      9.23 o 
   7  10   2       33.94       36.77      8.27 o 
   1  11   2      105.01      111.47      6.27 o 
   2  11   2      456.31      490.92     21.89 o 
   3  11   2      189.18      190.93     20.39 o 
   4  11   2       20.27       14.64     10.41 o 
   5  11   2      299.16      272.69      9.20 o 
   6  11   2       12.17        0.02      0.70 o 
   0  12   2        2.44       -8.90     15.94 o 
   1  12   2        0.97       -2.99      2.99 o 
   2  12   2       28.01       25.59     11.56 o 
   3  12   2       59.55       63.86     14.67 o 
   4  12   2      145.70      153.18     16.37 o 
   1   1   3     1897.74     1694.69     12.29 o 
   2   1   3     5388.51     5618.67     39.28 o 
   3   1   3      141.42       81.24      1.98 o 
   4   1   3       61.42       72.94      1.14 o 
   5   1   3     6736.77     6586.55     55.78 o 
   6   1   3       75.59       83.62      2.63 o 
   7   1   3      826.91      814.70     10.50 o 
   8   1   3      807.29      818.22     10.32 o 
   9   1   3      378.52      391.74      4.92 o 
  10   1   3       43.95       41.03      4.39 o 
  11   1   3       27.57       30.59      5.37 o 
   0   2   3      157.11      226.05     39.45 o 
   1   2   3    60997.84    61142.39   1673.65 o 
   2   2   3      734.30      860.67     24.40 o 
   3   2   3    10280.94    10160.10     94.90 o 
   4   2   3      158.49      138.71      5.52 o 
   5   2   3      299.55      349.39      4.65 o 
   6   2   3       69.53       56.66      1.96 o 
   7   2   3     1643.21     1529.39     18.81 o 
   8   2   3       65.78       65.89      2.98 o 
   9   2   3      181.56      190.66      3.57 o 
  10   2   3       47.16       51.44      3.94 o 
  11   2   3       97.40       96.16      5.49 o 
   1   3   3    21135.07    21030.44    228.34 o 
   2   3   3      554.25      652.56      9.91 o 
   3   3   3     5065.66     5135.72    138.89 o 
   4   3   3     1156.81     1205.32     17.92 o 
   5   3   3      424.12      397.62      6.98 o 
   6   3   3      254.46      275.37      5.03 o 
   7   3   3      197.92      206.33      5.30 o 
   8   3   3      963.86     1001.59      9.70 o 
   9   3   3        0.87       -1.13      1.56 o 
  10   3   3      445.12      500.04      6.17 o 
  11   3   3      189.46      203.81      8.25 o 
   0   4   3      480.67      489.21      8.41 o 
   1   4   3     1903.67     1614.08     24.33 o 
   2   4   3     1804.99     1705.22     49.21 o 
   3   4   3     3297.51     3471.37     53.09 o 
   4   4   3     2001.56     1983.24     45.70 o 
   5   4   3      643.54      667.43      7.96 o 
   6   4   3      182.40      171.88      5.25 o 
   7   4   3      679.37      770.75     10.96 o 
   8   4   3      304.18      335.40      9.52 o 
   9   4   3       82.54       74.54      3.44 o 
  10   4   3      178.29      181.37      6.43 o 
  11   4   3        9.05        7.11      3.57 o 
   1   5   3       16.31       14.28      1.25 o 
   2   5   3        0.79       -0.78      1.49 o 
   3   5   3     2773.59     2643.79     12.29 o 
   4   5   3      762.92      760.63     20.96 o 
   5   5   3     3958.91     3953.91    114.89 o 
   6   5   3       22.81       34.84     11.21 o 
   7   5   3      269.98      255.65      9.31 o 
   8   5   3      972.58     1058.92     12.55 o 
   9   5   3      100.84       83.76      3.81 o 
  10   5   3      113.86       97.98      5.46 o 
  11   5   3        9.30       13.06     10.48 o 
   0   6   3      149.13      123.06      3.60 o 
   1   6   3       71.60      107.85      2.50 o 
   2   6   3       13.42       15.48      2.00 o 
   3   6   3     1989.34     1812.23      9.51 o 
   4   6   3      278.27      294.27      4.25 o 
   5   6   3      252.58      262.56     11.17 o 
   6   6   3      499.52      543.92      9.52 o 
   7   6   3      436.16      492.99     12.03 o 
   8   6   3       44.72       27.83      3.56 o 
   9   6   3       95.61       87.49      5.95 o 
  10   6   3        8.07       13.15      5.25 o 
   1   7   3       10.23        7.91      2.62 o 
   2   7   3      840.24      894.34     25.32 o 
   3   7   3        4.89       -0.31      1.91 o 
   4   7   3      403.17      384.70      7.65 o 
   5   7   3     1067.14     1034.23     27.22 o 
   6   7   3        5.71       -1.40      1.86 o 
   7   7   3        2.48        9.97      3.70 o 
   8   7   3        4.95       -2.87      3.43 o 
   9   7   3       90.07      134.59      7.96 o 
  10   7   3       17.75       13.63      7.91 o 
   0   8   3      198.90      188.37      4.85 o 
   1   8   3      124.68      137.47      4.02 o 
   2   8   3        2.06       -2.75      2.75 o 
   3   8   3      512.93      477.09      5.52 o 
   4   8   3      194.16      162.70      4.16 o 
   5   8   3        8.99        5.48      3.50 o 
   6   8   3        5.32       -1.71      3.12 o 
   7   8   3      603.08      632.42     32.57 o 
   8   8   3       22.91       12.23      7.38 o 
   9   8   3       81.68      105.57      9.11 o 
   1   9   3      776.29      791.02     18.26 o 
   2   9   3      272.33      276.66      9.28 o 
   3   9   3      564.47      542.01      7.69 o 
   4   9   3      215.52      167.27      7.12 o 
   5   9   3      439.49      347.04     27.81 o 
   6   9   3        5.15       -1.00      4.43 o 
   7   9   3       43.30       36.00      6.62 o 
   8   9   3       54.72       69.36      6.49 o 
   0  10   3      328.19      342.04     33.08 o 
   1  10   3     3768.93     4006.25    125.52 o 
   2  10   3        5.32        0.39      3.74 o 
   3  10   3        1.34       -3.94      3.94 o 
   4  10   3       22.74       28.05      5.93 o 
   5  10   3        6.42       -2.44      5.28 o 
   6  10   3       77.80       71.11      6.75 o 
   7  10   3        5.26        0.03      2.12 o 
   1  11   3      114.81      111.06      9.49 o 
   2  11   3        0.01       -3.67      3.67 o 
   3  11   3      534.51      517.85      8.75 o 
   4  11   3       27.66       22.74     10.53 o 
   5  11   3       43.43       46.11     10.92 o 
   6  11   3       12.28       -1.86      5.10 o 
   0  12   3        4.32       -9.26      9.26 o 
   1  12   3       36.46       12.28     12.00 o 
   2  12   3        5.88       -5.55      9.39 o 
   3  12   3      216.22      206.95     14.06 o 
   4  12   3       16.06       -0.33      0.61 o 
   0   0   4     2371.94     2449.78      7.96 o 
   1   0   4     1042.87     1145.69      8.55 o 
   2   0   4     3238.21     3064.02     11.90 o 
   3   0   4     6420.76     6266.46     79.23 o 
   4   0   4     8216.54     8186.96     19.09 o 
   5   0   4     1622.97     1336.15      6.93 o 
   6   0   4       96.90       85.57      6.14 o 
   7   0   4     5848.40     5812.88     59.55 o 
   8   0   4      139.90      113.40      4.26 o 
   9   0   4       55.55       52.73      5.04 o 
  10   0   4      297.45      290.32      8.13 o 
  11   0   4       74.41       50.88      6.56 o 
   1   1   4     2656.85     2517.46     27.65 o 
   2   1   4    14193.81    14723.59    126.84 o 
   3   1   4      939.69      887.42      5.64 o 
   4   1   4     1514.38     1459.91     13.97 o 
   5   1   4     1199.51     1174.14     10.82 o 
   6   1   4     2526.03     2467.95     27.68 o 
   7   1   4     1541.90     1386.27     16.89 o 
   8   1   4      744.07      798.26      6.90 o 
   9   1   4     1607.23     1582.53     25.12 o 
  10   1   4       97.23      106.88      4.24 o 
  11   1   4      101.66      111.66      5.29 o 
   0   2   4     7173.90     6702.84    225.81 o 
   1   2   4     5743.08     5640.51     52.27 o 
   2   2   4     6564.31     6370.45     76.57 o 
   3   2   4     6437.42     6504.42     83.73 o 
   4   2   4     2444.17     2682.58     24.38 o 
   5   2   4      252.08      288.66      2.98 o 
   6   2   4      524.43      486.13      5.55 o 
   7   2   4      107.08      128.12      2.68 o 
   8   2   4        0.58        3.41      1.46 o 
   9   2   4      724.92      798.54     12.82 o 
  10   2   4      160.88      138.03      3.86 o 
  11   2   4       93.42      126.23      5.53 o 
   1   3   4     5858.95     5488.71     19.35 o 
   2   3   4      130.19      143.63      1.63 o 
   3   3   4     6000.37     6314.04    117.07 o 
   4   3   4        0.08        0.40      0.86 o 
   5   3   4       26.17       26.65      1.59 o 
   6   3   4       16.12       20.66      2.03 o 
   7   3   4      110.48      101.30      2.66 o 
   8   3   4       79.08      215.56      5.87 o 
   9   3   4       85.13       93.80      3.87 o 
  10   3   4        0.04        2.08      2.57 o 
  11   3   4       69.40       69.78      6.36 o 
   0   4   4        7.09       11.87      1.77 o 
   1   4   4     3210.82     3333.40     15.66 o 
   2   4   4        3.38       13.01      2.13 o 
   3   4   4     1515.67     1443.84     19.08 o 
   4   4   4      637.72      556.64     10.46 o 
   5   4   4      994.48     1034.60     20.39 o 
   6   4   4      131.04      140.78      4.18 o 
   7   4   4      571.69      594.97     12.93 o 
   8   4   4       22.93       26.88      5.15 o 
   9   4   4       54.48       70.01      3.52 o 
  10   4   4       20.27       13.74      4.17 o 
  11   4   4       16.11        6.27      7.96 o 
   1   5   4     1639.03     1525.42     16.91 o 
   2   5   4     5051.21     5078.79     28.36 o 
   3   5   4       83.38       91.90      4.85 o 
   4   5   4     1168.12     1027.57     30.15 o 
   5   5   4       32.27       45.36      3.25 o 
   6   5   4     1272.24     1240.19     32.27 o 
   7   5   4      128.53      142.76      7.86 o 
   8   5   4       81.21      106.93      6.35 o 
   9   5   4        4.87        3.75      7.22 o 
  10   5   4       16.90        1.76      5.10 o 
  11   5   4      155.63      147.63     10.44 o 
   0   6   4     3425.09     3268.89     26.49 o 
   1   6   4       73.37       75.51      2.87 o 
   2   6   4     1392.86     1279.46     12.75 o 
   3   6   4      234.90      260.04      6.48 o 
   4   6   4      423.68      391.41      6.61 o 
   5   6   4      834.36      793.28     26.23 o 
   6   6   4      979.46      968.07     23.05 o 
   7   6   4      700.77      718.08     23.59 o 
   8   6   4      111.88       73.19      4.91 o 
   9   6   4      152.91      163.90      6.61 o 
  10   6   4       41.54       53.25      6.20 o 
   1   7   4      246.55      238.79      4.09 o 
   2   7   4     2525.38     2389.03     64.71 o 
   3   7   4      340.87      324.69      5.01 o 
   4   7   4      449.30      426.01      8.01 o 
   5   7   4     3254.92     3293.39    113.12 o 
   6   7   4      126.54      113.77      3.34 o 
   7   7   4      203.97      207.59      5.53 o 
   8   7   4       56.87       50.94      5.32 o 
   9   7   4      566.89      569.49     42.09 o 
  10   7   4        0.95       -0.08      3.85 o 
   0   8   4       39.25       19.93      5.30 o 
   1   8   4     1898.34     1836.56     18.06 o 
   2   8   4      359.40      378.43     12.71 o 
   3   8   4      399.90      395.04      8.88 o 
   4   8   4       70.29       64.06      3.48 o 
   5   8   4      631.38      675.13     18.42 o 
   6   8   4      352.72      312.31     20.00 o 
   7   8   4      235.47      220.51     16.08 o 
   8   8   4        9.09       -1.64      3.98 o 
   9   8   4       48.62       64.81      8.93 o 
   1   9   4     1089.96     1029.46     12.31 o 
   2   9   4       51.98       63.68      5.43 o 
   3   9   4      956.90      986.07      9.82 o 
   4   9   4        7.02       -1.86      1.86 o 
   5   9   4       56.79       31.34      5.20 o 
   6   9   4      102.31       78.46     12.66 o 
   7   9   4        0.09       -3.11      3.11 o 
   8   9   4       61.41       61.59     10.57 o 
   0  10   4       14.30       -1.56      1.93 o 
   1  10   4      965.05     1013.04     13.17 o 
   2  10   4       16.59        6.30      4.29 o 
   3  10   4       70.11       53.73      7.12 o 
   4  10   4        0.94       -0.91      1.39 o 
   5  10   4      276.68      235.86     38.09 o 
   6  10   4        2.87       -2.89      2.89 o 
   7  10   4        4.02        0.53      4.13 o 
   1  11   4      239.61      237.13     10.41 o 
   2  11   4       24.44       10.19      9.90 o 
   3  11   4       53.32       60.34      7.57 o 
   4  11   4       58.55       40.90     10.71 o 
   5  11   4      265.81      304.06     19.60 o 
   6  11   4      179.92      122.40     24.99 o 
   0  12   4       54.19       57.14     15.65 o 
   1  12   4       21.97       11.30     16.14 o 
   2  12   4       15.83       12.33     11.75 o 
   3  12   4        0.21       -8.55     13.29 o 
   4  12   4       17.10       21.24     20.66 o 
   1   1   5     2085.49     2061.59     22.22 o 
   2   1   5     4530.76     4537.81     32.15 o 
   3   1   5      285.24      358.94      6.86 o 
   4   1   5      339.84      311.47      2.54 o 
   5   1   5      253.61      232.40      2.35 o 
   6   1   5      552.79      498.96      4.58 o 
   7   1   5     1360.85     1379.22      5.98 o 
   8   1   5     1033.09     1039.78      9.64 o 
   9   1   5      329.91      302.63      4.42 o 
  10   1   5      274.04      296.80      5.68 o 
  11   1   5        0.06       -1.95      1.95 o 
   0   2   5    38514.23    39086.96   2931.69 o 
   1   2   5     2801.01     2902.04     25.95 o 
   2   2   5      748.29      732.24      5.32 o 
   3   2   5     2301.78     2538.13     25.77 o 
   4   2   5     1993.07     1860.72     14.73 o 
   5   2   5       40.78       70.07      1.81 o 
   6   2   5      910.12      888.92      9.34 o 
   7   2   5       32.82       28.19      2.44 o 
   8   2   5       43.73       65.56      3.36 o 
   9   2   5      646.63      621.87      8.86 o 
  10   2   5        3.68       -1.02      1.76 o 
  11   2   5      101.75       72.56      5.57 o 
   1   3   5    11090.55    11143.91    110.01 o 
   2   3   5       54.09       84.58      1.28 o 
   3   3   5       92.97       83.38      2.12 o 
   4   3   5     1286.96     1228.44     12.31 o 
   5   3   5     4166.77     4310.10     34.41 o 
   6   3   5       83.20       67.44      3.44 o 
   7   3   5      112.47      100.55      2.77 o 
   8   3   5     7723.97     7641.18     27.09 o 
   9   3   5       12.36       -0.72      1.38 o 
  10   3   5      521.86      530.09     10.16 o 
  11   3   5      269.49      323.10     18.10 o 
   0   4   5     7644.20     8094.89     45.87 o 
   1   4   5      768.80      818.64      6.13 o 
   2   4   5     1080.22     1243.70     11.15 o 
   3   4   5     2101.27     2016.10     27.31 o 
   4   4   5     3384.83     3525.07     94.67 o 
   5   4   5     1876.11     1796.25     26.30 o 
   6   4   5     3946.54     4038.93     47.16 o 
   7   4   5      528.57      601.46     15.01 o 
   8   4   5      458.11      497.20     11.19 o 
   9   4   5       64.37       69.54      4.32 o 
  10   4   5       14.44       -0.41      1.58 o 
  11   4   5        2.37       -3.81      3.81 o 
   1   5   5      282.26      260.90      3.15 o 
   2   5   5     2163.02     2310.34     17.89 o 
   3   5   5        7.88        0.06      1.36 o 
   4   5   5     1011.08     1047.66     34.69 o 
   5   5   5      373.86      341.21      8.29 o 
   6   5   5        1.51       19.27      2.49 o 
   7   5   5        0.67       10.21      3.32 o 
   8   5   5      592.44      582.06      8.88 o 
   9   5   5       36.54        5.91      7.46 o 
  10   5   5      437.14      493.46     11.70 o 
   0   6   5     4018.36     4112.76     12.77 o 
   1   6   5      105.01       94.34      3.31 o 
   2   6   5      335.06      340.42      5.45 o 
   3   6   5     2487.03     2500.40     21.55 o 
   4   6   5     1333.63     1337.07      8.01 o 
   5   6   5        0.06       -1.26      1.26 o 
   6   6   5      248.69      260.41      8.16 o 
   7   6   5      141.64      131.25      5.51 o 
   8   6   5      128.85      117.28      6.22 o 
   9   6   5      157.57      164.00      6.42 o 
  10   6   5       30.06       11.05      4.92 o 
   1   7   5       44.70       39.33      5.22 o 
   2   7   5       76.80       93.36      5.31 o 
   3   7   5       70.48       47.06      3.49 o 
   4   7   5     2071.40     2214.37     42.12 o 
   5   7   5      112.64      139.72      6.25 o 
   6   7   5      253.97      237.71     12.44 o 
   7   7   5      206.26      173.03      4.87 o 
   8   7   5        4.45       -0.79      2.75 o 
   9   7   5        7.48       12.43      6.43 o 
   0   8   5      149.89      163.54      7.86 o 
   1   8   5     1340.61     1370.37     12.14 o 
   2   8   5     1292.66     1253.20     32.06 o 
   3   8   5       24.86       22.09      4.08 o 
   4   8   5      359.22      351.40     10.87 o 
   5   8   5     1022.43     1044.84     36.92 o 
   6   8   5        7.78        0.32      2.14 o 
   7   8   5     1087.90     1226.64     41.74 o 
   8   8   5        1.83       -4.03      4.03 o 
   9   8   5       22.90       20.20      7.61 o 
   1   9   5      199.51      193.57      5.89 o 
   2   9   5       16.38        3.59      2.94 o 
   3   9   5        2.90       -5.13      5.13 o 
   4   9   5        0.15       -3.61      4.38 o 
   5   9   5      179.05      180.74     10.11 o 
   6   9   5       98.29       75.61      7.11 o 
   7   9   5       45.74       33.43      5.81 o 
   8   9   5      437.09      407.76      9.31 o 
   0  10   5      108.57       97.52      9.55 o 
   1  10   5       60.49       34.01      6.13 o 
   2  10   5       39.11       29.59      7.15 o 
   3  10   5      252.71      241.17      6.82 o 
   4  10   5        1.82       -0.62      5.28 o 
   5  10   5        5.18       -3.84      3.84 o 
   6  10   5      338.02      339.54     10.22 o 
   7  10   5        2.20       -4.18      4.18 o 
   1  11   5       65.87       41.86      9.25 o 
   2  11   5      139.67      124.16     13.49 o 
   3  11   5       94.39       89.11      6.17 o 
   4  11   5      223.02      211.39     21.24 o 
   5  11   5       41.31       23.48      8.52 o 
   6  11   5        1.71       -7.40      7.40 o 
   0  12   5      444.79      436.77     16.55 o 
   1  12   5      117.68      103.87     17.70 o 
   2  12   5       20.35        2.65      4.30 o 
   3  12   5       79.20       79.80      8.87 o 
   4  12   5      185.33      229.77     22.03 o 
   0   0   6    44154.93    50056.66    206.57 o 
   1   0   6    10869.12    11566.55    136.77 o 
   2   0   6      488.15      538.50      3.55 o 
   3   0   6     2017.56     1793.83     10.00 o 
   4   0   6      113.83       89.31      2.94 o 
   5   0   6      174.56      286.71      4.15 o 
   6   0   6      495.96      531.06      4.51 o 
   7   0   6       84.58       82.01      3.86 o 
   8   0   6      702.46      753.43     13.67 o 
   9   0   6       30.60        4.58      4.51 o 
  10   0   6        1.37       -3.70      3.70 o 
  11   0   6       29.67       22.96      6.64 o 
   1   1   6     1536.28     1618.19     16.35 o 
   2   1   6     8863.60     9168.68     59.03 o 
   3   1   6     3014.39     3030.58     11.52 o 
   4   1   6      969.39      950.12      4.12 o 
   5   1   6     2990.72     3107.30     27.58 o 
   6   1   6       52.25       59.97      2.75 o 
   7   1   6       29.00       26.71      2.32 o 
   8   1   6      362.63      354.28      4.43 o 
   9   1   6        7.24       -0.07      3.09 o 
  10   1   6       79.29       96.58      5.65 o 
  11   1   6       97.50      103.73      5.59 o 
   0   2   6    19034.41    21201.03     32.93 o 
   1   2   6    11988.62    12563.90    109.41 o 
   2   2   6      702.07      901.47      5.38 o 
   3   2   6     1453.35     1582.05     14.17 o 
   4   2   6      607.82      615.01      7.45 o 
   5   2   6      133.18       84.48      1.98 o 
   6   2   6     5222.12     5079.46     48.80 o 
   7   2   6      821.79      864.89      8.90 o 
   8   2   6      501.73      461.65      7.39 o 
   9   2   6      165.15      164.57      5.38 o 
  10   2   6      167.79      158.15      6.81 o 
  11   2   6       13.60       21.56      6.86 o 
   1   3   6       22.19       30.07      1.51 o 
   2   3   6      335.59      294.89      6.25 o 
   3   3   6      224.02      269.17      4.60 o 
   4   3   6      857.47      818.11      6.98 o 
   5   3   6      255.56      295.68      5.32 o 
   6   3   6       71.25       68.45      2.48 o 
   7   3   6        0.28       -1.24      1.24 o 
   8   3   6      297.06      388.50     21.77 o 
   9   3   6       29.97       16.48      4.12 o 
  10   3   6        5.29       -1.29      1.95 o 
  11   3   6       33.78       30.67      6.87 o 
   0   4   6     1249.75     1358.74     14.34 o 
   1   4   6     3885.77     4142.95     19.21 o 
   2   4   6     1879.23     1942.94     35.03 o 
   3   4   6        8.41       10.43      1.77 o 
   4   4   6     1630.97     1576.71     21.07 o 
   5   4   6      463.74      430.47      5.98 o 
   6   4   6      758.52      789.03     15.53 o 
   7   4   6      453.54      446.18     15.06 o 
   8   4   6       23.25       40.94      4.80 o 
   9   4   6      202.07      195.08      7.08 o 
  10   4   6      167.43      155.00      6.63 o 
  11   4   6        5.49       -1.21      3.30 o 
   1   5   6        2.97       13.10      3.24 o 
   2   5   6       30.89       23.76      2.38 o 
   3   5   6      648.95      707.95      6.94 o 
   4   5   6     1892.40     1863.96     43.21 o 
   5   5   6       22.19       20.48      1.98 o 
   6   5   6     2243.10     2224.07     40.18 o 
   7   5   6      226.74      222.71      9.50 o 
   8   5   6       69.96       53.32      5.18 o 
   9   5   6      148.83      130.41      6.61 o 
  10   5   6        3.52        5.81      5.16 o 
   0   6   6     1821.48     1721.39      8.83 o 
   1   6   6     2119.27     2094.45     27.65 o 
   2   6   6     1093.68     1141.12     12.43 o 
   3   6   6     1302.59     1280.31     36.20 o 
   4   6   6      897.92     1011.44      7.43 o 
   5   6   6      335.60      353.76     10.49 o 
   6   6   6      504.11      449.15     10.54 o 
   7   6   6      536.89      518.19     11.41 o 
   8   6   6      136.00      126.57      4.80 o 
   9   6   6        1.17        4.62      7.68 o 
  10   6   6        6.08       -1.12      2.43 o 
   1   7   6     1146.12     1150.55     28.09 o 
   2   7   6     4789.14     4669.93     18.82 o 
   3   7   6       16.33        6.80      2.74 o 
   4   7   6      774.79      746.96     34.87 o 
   5   7   6      945.03      994.41      9.20 o 
   6   7   6      147.27      118.56      5.47 o 
   7   7   6        6.57       -1.15      1.39 o 
   8   7   6       24.74        5.42      4.62 o 
   9   7   6       24.64       47.28      7.42 o 
   0   8   6     1804.18     1741.97     73.88 o 
   1   8   6      148.95      161.68      5.23 o 
   2   8   6     1556.84     1462.84      9.55 o 
   3   8   6       51.45       32.96      3.91 o 
   4   8   6        0.38       -1.58      3.47 o 
   5   8   6      163.09      192.46      5.97 o 
   6   8   6     1056.02     1050.53     22.76 o 
   7   8   6       74.52       86.81      7.23 o 
   8   8   6        5.06       -1.36      1.36 o 
   9   8   6       44.60       42.61      9.12 o 
   1   9   6      115.11      100.38      5.57 o 
   2   9   6       12.71        0.91      2.79 o 
   3   9   6        9.74       -3.77      3.78 o 
   4   9   6      721.56      732.91     11.03 o 
   5   9   6       95.14       74.14      5.47 o 
   6   9   6        1.43       -1.58      1.58 o 
   7   9   6       30.93       31.34      6.16 o 
   8   9   6      456.60      467.83     43.92 o 
   0  10   6      743.23      637.24     15.41 o 
   1  10   6       32.72       22.63      5.67 o 
   2  10   6      360.23      330.04      6.37 o 
   3  10   6       11.24       12.82      5.45 o 
   4  10   6       38.08       32.38      7.06 o 
   5  10   6        2.66       -1.57     11.11 o 
   6  10   6       52.54       47.46      7.24 o 
   7  10   6       11.70       -4.01      4.08 o 
   1  11   6       48.47       26.94      8.72 o 
   2  11   6      108.04      113.94      5.95 o 
   3  11   6       28.69        7.79      3.26 o 
   4  11   6      172.40      168.67      8.47 o 
   5  11   6        4.51       -1.87      7.29 o 
   0  12   6      123.83      127.42     17.56 o 
   1  12   6       70.20       61.04     12.64 o 
   2  12   6       43.73       37.28      6.69 o 
   3  12   6        1.55        8.14     10.83 o 
   1   1   7     3835.85     4046.78     39.20 o 
   2   1   7     5924.04     6017.56     50.47 o 
   3   1   7      966.99     1013.66      8.98 o 
   4   1   7     2455.14     2336.40     13.38 o 
   5   1   7     1174.92     1160.75      6.41 o 
   6   1   7      157.30      162.72      2.17 o 
   7   1   7       31.44       34.52      2.40 o 
   8   1   7      152.28      153.20      3.34 o 
   9   1   7       67.47       52.81      3.61 o 
  10   1   7      172.67      204.07      7.59 o 
  11   1   7        1.18        3.62      3.85 o 
   0   2   7    28297.10    31417.07    269.98 o 
   1   2   7    13648.30    14151.65     24.10 o 
   2   2   7     6267.19     6525.16     42.91 o 
   3   2   7       90.52      147.08      3.40 o 
   4   2   7      515.47      582.95      3.80 o 
   5   2   7        0.29        7.98      1.76 o 
   6   2   7        5.79       46.80      4.52 o 
   7   2   7      268.57      259.96      3.16 o 
   8   2   7        9.25       -2.30      3.68 o 
   9   2   7        0.04       -1.13      2.35 o 
  10   2   7       23.02       24.18      4.52 o 
  11   2   7        1.67       -0.35      3.94 o 
   1   3   7     4306.77     4696.90     13.59 o 
   2   3   7       73.13      105.15      2.34 o 
   3   3   7     5013.60     5217.74     37.32 o 
   4   3   7     4092.40     3816.12      9.92 o 
   5   3   7     6980.87     7032.41     71.76 o 
   6   3   7      707.57      666.76      7.32 o 
   7   3   7      124.49      117.84      4.62 o 
   8   3   7     1625.05     1638.07     35.54 o 
   9   3   7      304.08      269.09      8.86 o 
  10   3   7       67.60       42.29      6.27 o 
  11   3   7        2.81        0.01      4.80 o 
   0   4   7     4230.24     4466.07    126.70 o 
   1   4   7    25675.72    27509.70    457.55 o 
   2   4   7     4698.60     4593.67     51.57 o 
   3   4   7     1200.19     1209.12     38.93 o 
   4   4   7      618.23      661.26      4.52 o 
   5   4   7      303.78      288.58      5.06 o 
   6   4   7     1614.32     1635.76     30.68 o 
   7   4   7      559.91      530.80     13.40 o 
   8   4   7       93.71       74.91      4.67 o 
   9   4   7        8.35       12.19      5.60 o 
  10   4   7       91.12       70.18      6.27 o 
  11   4   7       26.55        9.48      4.69 o 
   1   5   7      598.72      592.79      4.39 o 
   2   5   7     6098.70     5846.03     77.21 o 
   3   5   7     1232.59     1274.34     15.23 o 
   4   5   7      476.93      496.69     12.95 o 
   5   5   7     1420.92     1384.36     28.38 o 
   6   5   7      147.71      159.90      6.88 o 
   7   5   7        1.79       -0.42      1.71 o 
   8   5   7       10.83       12.54      5.37 o 
   9   5   7      349.69      330.53     15.18 o 
  10   5   7      240.99      221.50     11.05 o 
   0   6   7     3964.99     3819.18     17.00 o 
   1   6   7     1126.65     1162.27     18.35 o 
   2   6   7        1.96        0.53      2.49 o 
   3   6   7      118.91      108.43      6.47 o 
   4   6   7     1493.48     1782.24     10.02 o 
   5   6   7      524.47      467.21     15.49 o 
   6   6   7       30.24       15.56      4.05 o 
   7   6   7       61.08       59.01      4.60 o 
   8   6   7        0.02       -4.05      4.05 o 
   9   6   7       41.70       37.41      6.22 o 
  10   6   7        6.63      -11.11     12.96 o 
   1   7   7      121.79      119.30      3.84 o 
   2   7   7      151.28      169.80      4.17 o 
   3   7   7      158.77      155.17      6.93 o 
   4   7   7      692.36      717.93     25.02 o 
   5   7   7        0.74       -2.58      3.28 o 
   6   7   7        0.14       -2.49      2.49 o 
   7   7   7       37.84       21.77      5.67 o 
   8   7   7       98.29       94.37      7.19 o 
   9   7   7       77.83       78.16      6.90 o 
   0   8   7     1036.36     1008.68     19.47 o 
   1   8   7      765.33      721.62     10.63 o 
   2   8   7      148.40      140.78      6.78 o 
   3   8   7        1.64       -1.61      2.72 o 
   4   8   7      162.69      145.80      9.40 o 
   5   8   7      167.61      189.59      7.74 o 
   6   8   7      114.92      131.30      5.11 o 
   7   8   7        4.17       -1.14      3.49 o 
   8   8   7       13.33       -0.15      5.01 o 
   9   8   7       15.05        0.07      4.35 o 
   1   9   7       98.61       82.24      5.39 o 
   2   9   7       17.77       13.88      4.45 o 
   3   9   7       40.15       23.30      4.65 o 
   4   9   7      130.79      155.76      7.66 o 
   5   9   7      120.96      108.01      6.38 o 
   6   9   7        4.39       -1.42      2.06 o 
   7   9   7        0.27       -1.92      2.31 o 
   8   9   7       77.74       87.19      8.72 o 
   0  10   7       10.29        8.46     12.49 o 
   1  10   7       66.18       57.85      6.09 o 
   2  10   7      406.65      400.23      7.76 o 
   3  10   7       16.48       20.88      5.31 o 
   4  10   7      144.30      151.28      8.98 o 
   5  10   7       20.28        0.44      4.34 o 
   6  10   7      426.90      398.53     13.80 o 
   7  10   7       16.57        5.22     11.60 o 
   1  11   7        4.53       -5.85      5.85 o 
   2  11   7       62.48       48.96      5.78 o 
   3  11   7       84.60       88.54      8.63 o 
   4  11   7       53.86       55.98      7.96 o 
   5  11   7       76.95       92.88      9.65 o 
   0  12   7      644.15      735.45     19.63 o 
   1  12   7       74.45       72.72     12.46 o 
   2  12   7        0.05       -5.97      5.97 o 
   3  12   7        0.00        0.03      0.61 o 
   0   0   8       72.28       72.35      3.29 o 
   1   0   8      164.82      269.88      5.92 o 
   2   0   8     4927.72     4479.23     18.12 o 
   3   0   8      472.96      475.76      7.91 o 
   4   0   8     5784.28     5965.15     53.01 o 
   5   0   8        4.08        9.55      2.08 o 
   6   0   8      416.13      373.77      6.55 o 
   7   0   8     2560.83     2455.27     13.67 o 
   8   0   8      240.55      188.24      5.39 o 
   9   0   8      158.52      112.07      5.69 o 
  10   0   8      128.73       99.65      7.12 o 
  11   0   8      242.29      249.48     13.41 o 
   1   1   8     4000.39     3986.30     47.29 o 
   2   1   8      368.45      402.01      5.91 o 
   3   1   8      307.57      234.87      2.72 o 
   4   1   8      470.43      461.51      6.09 o 
   5   1   8        6.05        9.49      1.64 o 
   6   1   8      896.86      872.01      7.88 o 
   7   1   8     1026.07      979.09      9.91 o 
   8   1   8      119.67      142.65      4.19 o 
   9   1   8      339.21      358.03      6.67 o 
  10   1   8      210.69      230.32      7.18 o 
  11   1   8      184.04      216.11      7.06 o 
   0   2   8    14223.84    15270.70    124.15 o 
   1   2   8     1854.62     2195.85     30.41 o 
   2   2   8      171.96      213.72      5.76 o 
   3   2   8     1440.91     1699.24     21.59 o 
   4   2   8      498.78      509.77      5.09 o 
   5   2   8      721.14      770.02      5.42 o 
   6   2   8     4973.65     5070.58     16.88 o 
   7   2   8      740.22      795.49     11.82 o 
   8   2   8       25.62        0.78      2.50 o 
   9   2   8       20.42       12.62      4.09 o 
  10   2   8      195.27      169.98      8.28 o 
  11   2   8        8.29        4.03      7.01 o 
   1   3   8       89.56       98.19      4.37 o 
   2   3   8     1012.02     1037.39     21.50 o 
   3   3   8      101.95      108.98      3.86 o 
   4   3   8      332.19      269.01      5.26 o 
   5   3   8      235.21      243.51      5.19 o 
   6   3   8      547.06      469.17      6.15 o 
   7   3   8       43.19       49.21      5.44 o 
   8   3   8        8.32        2.20      4.22 o 
   9   3   8       14.56       10.61      7.12 o 
  10   3   8        9.87        0.83      3.52 o 
  11   3   8        0.43       -0.49      2.32 o 
   0   4   8     7639.66     7335.07     68.59 o 
   1   4   8     1280.87     1468.72     14.26 o 
   2   4   8       19.43       24.80      2.17 o 
   3   4   8      185.31      147.43      2.32 o 
   4   4   8      222.99      257.85      4.92 o 
   5   4   8       45.50       48.91      2.94 o 
   6   4   8      474.95      467.25      6.09 o 
   7   4   8       13.30       11.60      3.64 o 
   8   4   8      117.74      105.55      5.25 o 
   9   4   8       94.83       93.10      7.18 o 
  10   4   8      228.05      182.80      7.12 o 
   1   5   8      882.17      895.08      7.11 o 
   2   5   8       46.53       43.97      1.95 o 
   3   5   8       38.67       49.89      3.08 o 
   4   5   8      485.30      502.21     11.78 o 
   5   5   8      157.93      169.29      6.72 o 
   6   5   8       79.38       41.78      3.28 o 
   7   5   8       44.78       36.66      3.86 o 
   8   5   8      361.73      291.11     22.89 o 
   9   5   8        7.61       27.11      5.70 o 
  10   5   8        9.15        3.96      7.66 o 
   0   6   8     1045.62     1003.95     25.91 o 
   1   6   8       33.60       28.30      2.06 o 
   2   6   8     3254.53     3268.12     42.75 o 
   3   6   8      106.76      121.96      5.10 o 
   4   6   8     3299.38     3451.42     83.69 o 
   5   6   8      704.67      748.97     15.92 o 
   6   6   8      441.31      454.19      6.53 o 
   7   6   8     1248.06     1295.66     48.33 o 
   8   6   8      341.75      355.38     29.63 o 
   9   6   8       63.50       42.98      6.71 o 
  10   6   8        4.32       -6.33      6.33 o 
   1   7   8      458.08      483.70      6.71 o 
   2   7   8     1782.87     1868.21     35.99 o 
   3   7   8      548.01      603.78     32.51 o 
   4   7   8      281.42      288.28      4.77 o 
   5   7   8      440.04      407.43     17.89 o 
   6   7   8      326.66      319.48      6.12 o 
   7   7   8       39.70       31.24      4.84 o 
   8   7   8       96.35       70.64      5.13 o 
   9   7   8      135.30      128.52     10.31 o 
   0   8   8      365.76      331.41      7.02 o 
   1   8   8     1584.22     1557.33     11.22 o 
   2   8   8       79.80       54.39      4.03 o 
   3   8   8       98.39       75.79      4.82 o 
   4   8   8       21.68       19.03      4.58 o 
   5   8   8      282.95      281.15      9.45 o 
   6   8   8      149.26      161.51      5.72 o 
   7   8   8      217.90      227.75      5.38 o 
   8   8   8        1.60       -0.59      0.97 o 
   1   9   8      209.15      203.03      5.77 o 
   2   9   8      252.48      242.16      5.90 o 
   3   9   8      728.73      774.93     17.35 o 
   4   9   8      201.49      218.45      6.15 o 
   5   9   8        5.46       -0.35      3.68 o 
   6   9   8        0.19       -0.80      2.85 o 
   7   9   8       21.97       20.62      8.37 o 
   0  10   8      110.81       99.64     12.64 o 
   1  10   8      140.32      116.52      6.36 o 
   2  10   8      113.01      119.11      5.02 o 
   3  10   8      102.53       85.04      7.17 o 
   4  10   8      215.11      201.42      6.85 o 
   5  10   8       99.20      118.48     12.34 o 
   6  10   8       16.55       10.95      6.78 o 
   1  11   8       34.38       16.41      9.77 o 
   2  11   8      336.94      327.63      6.52 o 
   3  11   8        2.23       -1.28      3.47 o 
   4  11   8       50.88       46.26      7.69 o 
   5  11   8        3.87        0.63      5.72 o 
   0  12   8       84.61       90.65     14.53 o 
   1  12   8       48.58       37.48     12.62 o 
   2  12   8       18.67        0.90      7.06 o 
   3  12   8        8.05        2.30      5.33 o 
   1   1   9      906.46      900.23     12.99 o 
   2   1   9     1568.89     1524.16     13.92 o 
   3   1   9      160.40      174.08      1.92 o 
   4   1   9       65.86       40.84      1.65 o 
   5   1   9     1738.33     1706.00     31.20 o 
   6   1   9        2.19       -0.35      1.88 o 
   7   1   9      530.41      491.38      4.79 o 
   8   1   9      759.06      690.11      9.38 o 
   9   1   9      706.71      670.19     18.73 o 
  10   1   9       17.33       36.11      5.32 o 
  11   1   9        0.00        6.17      6.37 o 
   0   2   9     3493.68     3679.22     21.68 o 
   1   2   9     6990.39     7462.00    111.03 o 
   2   2   9     2658.19     2771.76     41.06 o 
   3   2   9        6.60       17.58      6.00 o 
   4   2   9      242.06      236.57      4.01 o 
   5   2   9      512.35      485.36      3.24 o 
   6   2   9     1624.97     1611.12     14.63 o 
   7   2   9     1241.49     1281.28     18.36 o 
   8   2   9       19.27       20.08      6.56 o 
   9   2   9       56.65       47.98      5.41 o 
  10   2   9      359.61      318.48      8.82 o 
  11   2   9       42.21       39.28      8.37 o 
   1   3   9     1989.63     1861.78      5.53 o 
   2   3   9     4347.71     4601.46     83.36 o 
   3   3   9      842.15      801.13     20.96 o 
   4   3   9     2001.81     2007.15     24.97 o 
   5   3   9      513.36      494.66     10.38 o 
   6   3   9       49.48       44.61      3.45 o 
   7   3   9      488.33      449.22     12.57 o 
   8   3   9        1.65       -2.29      2.29 o 
   9   3   9     1144.67     1352.46     14.63 o 
  10   3   9      125.54      150.79      7.00 o 
  11   3   9      264.50      249.91     33.33 o 
   0   4   9       13.35        9.12      0.95 o 
   1   4   9     1883.27     2029.05     14.02 o 
   2   4   9     2033.51     1849.26     15.48 o 
   3   4   9     3454.25     3497.40     45.54 o 
   4   4   9     1378.49     1365.53      8.30 o 
   5   4   9     2256.49     2334.42     33.63 o 
   6   4   9      598.60      606.39     12.31 o 
   7   4   9      627.50      686.18     15.97 o 
   8   4   9       37.07       36.73      5.35 o 
   9   4   9      157.15      142.08     14.25 o 
  10   4   9        0.28       -3.98      3.98 o 
   1   5   9        8.03       13.38      1.63 o 
   2   5   9        1.87       -1.59      1.84 o 
   3   5   9     2604.44     2537.29     35.68 o 
   4   5   9      719.44      773.10     18.86 o 
   5   5   9     3186.39     3128.78     24.49 o 
   6   5   9       13.89        5.62      4.09 o 
   7   5   9      590.99      627.57     17.77 o 
   8   5   9      233.97      275.96     11.27 o 
   9   5   9     1060.34     1151.99     77.29 o 
  10   5   9        6.29       -0.77      1.51 o 
   0   6   9       45.42       26.98      3.70 o 
   1   6   9      997.20      922.92     24.23 o 
   2   6   9     1264.34     1316.86     22.68 o 
   3   6   9      112.08      124.08      3.39 o 
   4   6   9      447.70      463.94     23.42 o 
   5   6   9      885.26      916.06     35.29 o 
   6   6   9      351.10      431.18     10.75 o 
   7   6   9      609.41      626.96      8.99 o 
   8   6   9        0.03       -0.16      5.03 o 
   9   6   9        2.83        0.78      6.04 o 
   1   7   9      415.99      374.23     12.99 o 
   2   7   9       48.12       44.08      4.08 o 
   3   7   9     1369.60     1270.02     33.67 o 
   4   7   9        1.16        0.71      3.70 o 
   5   7   9       16.64        9.75      3.67 o 
   6   7   9       30.43       13.53      3.23 o 
   7   7   9        6.31        0.29      2.46 o 
   8   7   9       77.87       70.93      5.90 o 
   9   7   9       34.22       18.74      9.11 o 
   0   8   9     2965.19     2970.71     35.72 o 
   1   8   9     1728.40     1668.61     11.06 o 
   2   8   9      572.03      516.82      7.07 o 
   3   8   9       63.50       74.21      7.22 o 
   4   8   9        0.41       -4.34      4.34 o 
   5   8   9        0.50       -2.70      2.70 o 
   6   8   9      540.17      578.86      8.71 o 
   7   8   9      106.11      111.01      6.42 o 
   8   8   9        3.72       -1.46      4.19 o 
   1   9   9       33.95       21.19      5.42 o 
   2   9   9       34.92       42.51      4.52 o 
   3   9   9        0.81       -0.38      4.69 o 
   4   9   9      170.97      182.70      6.99 o 
   5   9   9       13.49        2.72      7.32 o 
   6   9   9       28.97       23.28      5.92 o 
   7   9   9       16.76        7.61      4.39 o 
   0  10   9        3.34        0.59      0.97 o 
   1  10   9      545.25      534.77     10.96 o 
   2  10   9      355.87      378.23      7.95 o 
   3  10   9      269.84      278.58      6.90 o 
   4  10   9      188.59      225.47      9.59 o 
   5  10   9      169.45      191.16     15.48 o 
   6  10   9        0.61       -4.08      4.08 o 
   1  11   9        6.48        5.48     12.82 o 
   2  11   9       62.79       53.65      5.76 o 
   3  11   9      206.00      206.30      6.97 o 
   4  11   9        5.82       -2.94      2.94 o 
   5  11   9       56.44       32.93     10.81 o 
   0  12   9       87.46      116.00     16.52 o 
   1  12   9      103.71       89.69     13.05 o 
   2  12   9       41.78       28.46      9.20 o 
   0   0  10      645.24      673.92     19.69 o 
   1   0  10     5798.87     5919.01     25.59 o 
   2   0  10        2.02       24.62      3.60 o 
   3   0  10    19884.14    19862.85     40.36 o 
   4   0  10        9.90        2.50      2.03 o 
   5   0  10        1.83       -2.49      2.49 o 
   6   0  10     3562.81     3365.48     35.68 o 
   7   0  10      957.44      857.98     20.73 o 
   8   0  10      192.65      157.96      5.11 o 
   9   0  10     1299.39     1242.41     43.68 o 
  10   0  10        0.02       -0.56      7.75 o 
  11   0  10       96.20       68.54      8.86 o 
   1   1  10     1879.39     2028.19     14.53 o 
   2   1  10     2605.69     2678.11     29.50 o 
   3   1  10      679.75      622.67      7.53 o 
   4   1  10      538.10      503.81      8.05 o 
   5   1  10      161.67      128.79      4.70 o 
   6   1  10       27.63       13.50      2.14 o 
   7   1  10      447.09      437.00      6.30 o 
   8   1  10      898.78      918.86     16.97 o 
   9   1  10       84.45       96.88      6.29 o 
  10   1  10      100.24      112.93      7.64 o 
  11   1  10       23.88       20.82      8.10 o 
   0   2  10     9281.26    10225.60     20.85 o 
   1   2  10     3138.19     3028.70     49.85 o 
   2   2  10      141.70      139.96      2.92 o 
   3   2  10      146.47      141.69      3.98 o 
   4   2  10      116.29      114.96      2.34 o 
   5   2  10        8.52       17.62      1.90 o 
   6   2  10       84.21       68.56      2.77 o 
   7   2  10       95.00       73.39      4.68 o 
   8   2  10      214.98      219.64      5.28 o 
   9   2  10        0.08       -3.00      3.00 o 
  10   2  10        5.88        6.61      6.70 o 
  11   2  10        2.51       -0.24      5.51 o 
   1   3  10      199.54      178.57      3.66 o 
   2   3  10      165.09      147.52      2.49 o 
   3   3  10       77.79       81.07      3.57 o 
   4   3  10       75.29       91.93      4.04 o 
   5   3  10       10.23        2.88      2.63 o 
   6   3  10      118.20       95.97      3.65 o 
   7   3  10      343.85      326.32     12.10 o 
   8   3  10        5.80       -1.57      1.60 o 
   9   3  10      102.67      106.09      5.71 o 
  10   3  10      120.79      135.27      6.72 o 
   0   4  10     4794.96     4373.75     30.57 o 
   1   4  10     3379.43     3480.31     21.37 o 
   2   4  10       10.09        7.75      2.05 o 
   3   4  10        0.12       27.25      2.74 o 
   4   4  10      144.45      123.37      4.25 o 
   5   4  10      124.03      139.77      3.82 o 
   6   4  10      163.04      145.97      5.17 o 
   7   4  10        8.72        1.35      3.72 o 
   8   4  10       12.66        1.67      5.44 o 
   9   4  10       93.04      113.70     12.45 o 
  10   4  10        8.44       -3.04      5.86 o 
   1   5  10     4916.92     4948.81     29.47 o 
   2   5  10     1892.95     1886.50     23.42 o 
   3   5  10     3557.90     3822.86     15.11 o 
   4   5  10        3.51       25.98      7.06 o 
   5   5  10        2.29       10.40      3.36 o 
   6   5  10       49.61       32.51      3.64 o 
   7   5  10      160.24      160.87      6.23 o 
   8   5  10       42.77       58.23      6.77 o 
   9   5  10      149.36      153.73     16.83 o 
  10   5  10       20.31        2.23      9.42 o 
   0   6  10     7161.98     6654.67     18.67 o 
   1   6  10       88.09       88.32      3.99 o 
   2   6  10     2522.08     2450.86     28.53 o 
   3   6  10     2415.77     2559.25     11.18 o 
   4   6  10      427.48      445.18      6.79 o 
   5   6  10      236.72      260.03      8.62 o 
   6   6  10      453.36      517.66     21.48 o 
   7   6  10      864.23      914.23     16.14 o 
   8   6  10        2.52        1.99      4.38 o 
   9   6  10       83.65       90.30     11.31 o 
   1   7  10      203.06      206.92      7.71 o 
   2   7  10      128.17      122.42      4.69 o 
   3   7  10     1244.37     1274.39     12.98 o 
   4   7  10      832.10      952.66     10.66 o 
   5   7  10      775.86      898.27     14.74 o 
   6   7  10       57.10       39.99      7.07 o 
   7   7  10        0.27       -2.49      2.49 o 
   8   7  10      269.76      284.64     14.49 o 
   9   7  10        7.76       -5.95      5.95 o 
   0   8  10      504.95      509.05     22.65 o 
   1   8  10      255.81      253.82      3.98 o 
   2   8  10       28.87       30.95      4.11 o 
   3   8  10      163.63      150.52      5.94 o 
   4   8  10       97.07      110.96      9.50 o 
   5   8  10       23.52       15.87      6.00 o 
   6   8  10      272.18      273.68     17.36 o 
   7   8  10       19.86       14.92      6.96 o 
   8   8  10       94.69       75.68     10.48 o 
   1   9  10      451.52      454.37      7.70 o 
   2   9  10      530.75      577.77     10.77 o 
   3   9  10       73.68       63.48      4.86 o 
   4   9  10       64.80       58.03      5.70 o 
   5   9  10      536.24      544.62     10.36 o 
   6   9  10        2.81       -2.85      4.10 o 
   7   9  10        3.31       -4.06     10.85 o 
   0  10  10       26.64       29.20     13.95 o 
   1  10  10        0.01       -2.34      2.96 o 
   2  10  10        1.25       -5.22      5.22 o 
   3  10  10       50.52       47.21      6.23 o 
   4  10  10       69.09       56.16      6.26 o 
   5  10  10        3.72       -5.39      6.67 o 
   6  10  10        1.96       -1.24      4.36 o 
   1  11  10      226.52      239.67     11.38 o 
   2  11  10       26.72       25.04      6.18 o 
   3  11  10       58.61       52.62      7.51 o 
   4  11  10       96.44      108.76      8.18 o 
   1  12  10      198.42      229.20     19.65 o 
   1   1  11     4790.48     4972.87     43.52 o 
   2   1  11      470.93      521.06      7.84 o 
   3   1  11      375.74      392.68      4.01 o 
   4   1  11     1510.59     1510.37     24.56 o 
   5   1  11      389.44      388.70      7.12 o 
   6   1  11      241.61      236.67      3.13 o 
   7   1  11     1705.53     1698.88     30.47 o 
   8   1  11      192.17      209.22      5.18 o 
   9   1  11      648.73      624.47     10.26 o 
  10   1  11        4.37        8.32      6.37 o 
   0   2  11     8407.65     9540.40    240.35 o 
   1   2  11      618.27      659.49     15.39 o 
   2   2  11      621.45      675.36     16.69 o 
   3   2  11      435.47      425.56      8.43 o 
   4   2  11      418.22      392.91      7.25 o 
   5   2  11      175.27      169.32      3.41 o 
   6   2  11      151.23      155.91      3.22 o 
   7   2  11       54.86       58.16      3.91 o 
   8   2  11       10.70       -4.12      4.12 o 
   9   2  11        6.58       -3.38      3.38 o 
  10   2  11       68.48       75.31      9.44 o 
   1   3  11      189.89      148.57      7.18 o 
   2   3  11     1831.13     1772.62     34.12 o 
   3   3  11        5.73        0.44      2.20 o 
   4   3  11     2754.61     2860.79     76.54 o 
   5   3  11     1858.25     1848.53     38.48 o 
   6   3  11     1331.22     1295.56     10.68 o 
   7   3  11      508.98      473.95     14.99 o 
   8   3  11      354.80      305.03      6.70 o 
   9   3  11      422.20      491.91     10.57 o 
  10   3  11       66.71       49.86      6.21 o 
   0   4  11     4117.96     3859.58     30.40 o 
   1   4  11       22.68       27.50      2.59 o 
   2   4  11        6.33        3.85      3.49 o 
   3   4  11     6607.21     6441.27     17.68 o 
   4   4  11      453.78      520.95     14.49 o 
   5   4  11     2030.99     2092.87     37.82 o 
   6   4  11     1263.67     1254.21     17.69 o 
   7   4  11       28.57       28.21      4.83 o 
   8   4  11      449.45      480.77     19.71 o 
   9   4  11      435.66      480.86     28.84 o 
  10   4  11       12.06        3.01      7.42 o 
   1   5  11      918.44      866.07     13.87 o 
   2   5  11     1340.59     1296.97     31.67 o 
   3   5  11       70.79       67.45      4.56 o 
   4   5  11     2127.09     2205.06     40.37 o 
   5   5  11      759.67      778.39     25.70 o 
   6   5  11       37.72       40.38      3.79 o 
   7   5  11      491.22      585.09      7.74 o 
   8   5  11      241.96      249.89      7.10 o 
   9   5  11      288.96      314.50     18.33 o 
   0   6  11     2157.82     2002.90     67.12 o 
   1   6  11       19.01        8.39      2.46 o 
   2   6  11     1558.22     1628.08     12.69 o 
   3   6  11      166.18      158.75      4.96 o 
   4   6  11       47.60       44.46      5.20 o 
   5   6  11      266.14      279.58     10.86 o 
   6   6  11      538.42      610.78     10.62 o 
   7   6  11      578.24      581.16     17.73 o 
   8   6  11       26.77       17.48      6.08 o 
   9   6  11        1.95       -3.50      3.50 o 
   1   7  11      653.32      648.98      5.65 o 
   2   7  11      262.19      263.22      4.04 o 
   3   7  11      195.23      209.26      5.40 o 
   4   7  11      122.54      145.90      6.16 o 
   5   7  11        0.17       -0.37      3.24 o 
   6   7  11      149.49      164.59      6.15 o 
   7   7  11       50.08       31.42      6.23 o 
   8   7  11      163.15      155.80      8.10 o 
   0   8  11        7.39       -2.22      2.22 o 
   1   8  11      767.95      710.79     10.01 o 
   2   8  11      168.45      118.63      5.40 o 
   3   8  11       26.82       21.70      5.26 o 
   4   8  11        2.67       -1.80      1.80 o 
   5   8  11      162.72      167.43      5.94 o 
   6   8  11       30.21       40.51      5.82 o 
   7   8  11       67.26       71.79      7.21 o 
   8   8  11        4.21       -4.69      4.69 o 
   1   9  11       31.83       27.05      4.74 o 
   2   9  11       17.64       21.50      4.51 o 
   3   9  11      102.68       82.51      5.45 o 
   4   9  11      241.33      307.51      8.62 o 
   5   9  11       69.90      104.69      8.18 o 
   6   9  11      163.41      157.03      7.39 o 
   7   9  11        0.24        1.07      9.39 o 
   0  10  11     1170.40     1301.08     23.41 o 
   1  10  11      214.87      227.17     10.71 o 
   2  10  11      166.38      174.80      7.80 o 
   3  10  11      342.52      388.13     10.40 o 
   4  10  11        2.88        0.62      4.22 o 
   5  10  11       24.33       -1.33      5.43 o 
   1  11  11        5.00       -2.47      2.47 o 
   2  11  11      256.88      285.08      6.84 o 
   3  11  11        4.76        7.39      9.60 o 
   4  11  11      223.61      254.69      8.61 o 
   0   0  12     6171.64     7778.75    152.78 o 
   1   0  12     2744.32     2807.29     17.03 o 
   2   0  12        9.66       22.06      2.14 o 
   3   0  12     9329.07     9508.17     90.06 o 
   4   0  12     1578.19     1535.12     10.44 o 
   5   0  12      965.13      942.06      7.92 o 
   6   0  12     2013.81     2015.71     17.49 o 
   7   0  12       28.68       12.91      5.37 o 
   8   0  12       51.98       61.24      5.28 o 
   9   0  12       28.88       44.96      8.53 o 
  10   0  12        2.56       -5.40      7.10 o 
   1   1  12      856.80      955.62     12.60 o 
   2   1  12      171.79      148.04      5.06 o 
   3   1  12       25.59       26.94      1.33 o 
   4   1  12      137.51      163.56      3.79 o 
   5   1  12        1.84       -0.80      0.80 o 
   6   1  12      219.50      227.60      3.67 o 
   7   1  12      652.82      610.68      6.43 o 
   8   1  12      748.41      802.16     13.27 o 
   9   1  12      700.17      671.98     16.21 o 
  10   1  12      418.45      508.35      8.71 o 
   0   2  12        5.96      106.66     22.99 o 
   1   2  12        3.88        0.69      1.84 o 
   2   2  12        1.00        8.07      1.62 o 
   3   2  12      162.14      147.17      3.08 o 
   4   2  12       67.29       63.67      2.15 o 
   5   2  12     1601.80     1487.62     16.69 o 
   6   2  12      980.36      961.08      5.45 o 
   7   2  12     1046.18     1027.28      9.77 o 
   8   2  12       26.53       -0.22      3.27 o 
   9   2  12      107.67       98.23      4.93 o 
  10   2  12      108.86       95.64     10.50 o 
   1   3  12      185.55      161.84      6.33 o 
   2   3  12        3.43       13.04      2.86 o 
   3   3  12      192.74      179.14      8.79 o 
   4   3  12      307.90      270.61      4.68 o 
   5   3  12      816.83      843.83     18.64 o 
   6   3  12      218.43      205.36      4.49 o 
   7   3  12       58.58       48.97      4.40 o 
   8   3  12        1.30       -2.99      2.99 o 
   9   3  12      266.66      283.30      9.05 o 
  10   3  12       26.05       20.08      6.84 o 
   0   4  12      121.42       92.30      3.06 o 
   1   4  12      458.84      481.70      6.05 o 
   2   4  12        3.09        0.11      2.91 o 
   3   4  12      469.89      488.52     20.66 o 
   4   4  12      122.39      115.09      2.91 o 
   5   4  12        0.43       -2.39      2.39 o 
   6   4  12      455.22      448.29      9.92 o 
   7   4  12      106.75       98.21      5.03 o 
   8   4  12       92.07      102.78      5.51 o 
   9   4  12      253.31      290.55     13.61 o 
  10   4  12       17.64        7.49     12.76 o 
   1   5  12       15.51       13.97      2.56 o 
   2   5  12       80.40       78.57      3.37 o 
   3   5  12       87.25       76.39      5.26 o 
   4   5  12      179.08      177.14      7.28 o 
   5   5  12      279.58      291.75     13.13 o 
   6   5  12      416.41      436.40      6.07 o 
   7   5  12      365.69      371.71      6.62 o 
   8   5  12      924.35      922.81     14.21 o 
   9   5  12       95.93       68.80      7.00 o 
   0   6  12       78.99       61.44      3.69 o 
   1   6  12      517.12      540.64      7.59 o 
   2   6  12      598.11      608.51     10.13 o 
   3   6  12      665.40      669.00      6.53 o 
   4   6  12      534.99      615.73      6.81 o 
   5   6  12       10.60        2.94      2.74 o 
   6   6  12      575.18      710.94      9.33 o 
   7   6  12        0.62       -0.17      2.53 o 
   8   6  12       93.63      121.05      6.50 o 
   9   6  12       27.16       23.11      9.47 o 
   1   7  12      968.27      965.75      6.06 o 
   2   7  12     1053.16     1058.67     10.87 o 
   3   7  12      121.06      126.49      4.50 o 
   4   7  12       72.75       72.47      5.84 o 
   5   7  12      102.12      101.02      4.92 o 
   6   7  12      282.33      344.50      8.40 o 
   7   7  12       26.30       -0.34      6.74 o 
   8   7  12      287.47      345.66     19.23 o 
   0   8  12        5.92        9.37      5.45 o 
   1   8  12       84.26       90.43      3.76 o 
   2   8  12       30.26       26.48      4.86 o 
   3   8  12       61.05       48.38      5.73 o 
   4   8  12      121.33      132.54      6.13 o 
   5   8  12       74.55       97.89      5.76 o 
   6   8  12      768.11      992.75     32.21 o 
   7   8  12        9.24        8.91      3.21 o 
   1   9  12      205.52      206.08      5.28 o 
   2   9  12      129.62      122.21      5.47 o 
   3   9  12       93.84       90.49      6.23 o 
   4   9  12      390.94      388.31      7.83 o 
   5   9  12      585.36      735.31     12.01 o 
   6   9  12       27.57        9.03      6.16 o 
   0  10  12      336.22      415.42     17.67 o 
   1  10  12       65.01       51.91      5.60 o 
   2  10  12      117.83      131.55      8.22 o 
   3  10  12        3.81       -5.68      5.68 o 
   4  10  12        8.28        1.31      4.94 o 
   5  10  12       19.22       31.75     10.57 o 
   1  11  12      158.48      152.12     13.33 o 
   2  11  12       86.37       90.78      6.49 o 
   3  11  12      184.72      204.71     12.11 o 
   1   1  13     2578.09     2638.38     29.04 o 
   2   1  13     2321.12     2454.04     32.91 o 
   3   1  13      116.49      134.18      2.12 o 
   4   1  13        3.38        3.62      2.11 o 
   5   1  13       97.07      112.15      2.77 o 
   6   1  13       35.54       27.65      3.33 o 
   7   1  13      108.86      104.69      3.33 o 
   8   1  13       97.33      101.76      5.38 o 
   9   1  13        0.04        6.73      5.48 o 
  10   1  13       11.38        9.92      9.11 o 
   0   2  13     9108.75     9412.51    394.91 o 
   1   2  13      579.41      612.47     14.58 o 
   2   2  13     3639.63     3549.15     41.71 o 
   3   2  13      866.99      867.51     15.06 o 
   4   2  13       10.75       -0.98      2.03 o 
   5   2  13      148.79      162.20      4.88 o 
   6   2  13       31.26       27.46      3.88 o 
   7   2  13      780.31      837.09      9.16 o 
   8   2  13        5.52       -1.90      1.90 o 
   9   2  13        6.38       -2.19      4.16 o 
  10   2  13       15.88       30.85      8.73 o 
   1   3  13      252.46      244.93      8.33 o 
   2   3  13      794.63      840.26     16.53 o 
   3   3  13      320.44      305.56     14.21 o 
   4   3  13     5064.65     5201.63     62.14 o 
   5   3  13      870.57      827.68     15.29 o 
   6   3  13      971.88      909.49      9.74 o 
   7   3  13      451.25      523.18      8.72 o 
   8   3  13       72.52       53.67      5.14 o 
   9   3  13       90.69       99.85      6.79 o 
  10   3  13        0.00       -5.93      6.91 o 
   0   4  13      686.01      602.71      8.73 o 
   1   4  13      161.85      113.98      3.68 o 
   2   4  13      646.64      546.52      5.96 o 
   3   4  13      712.68      630.83      7.73 o 
   4   4  13      119.67      119.89      4.42 o 
   5   4  13      296.28      322.66      8.82 o 
   6   4  13     1194.73     1197.97     33.33 o 
   7   4  13     1397.29     1401.83     27.44 o 
   8   4  13      223.86      197.96      7.13 o 
   9   4  13       72.04       55.20      6.46 o 
   1   5  13     1345.14     1222.07     26.79 o 
   2   5  13     2844.21     2751.68     14.48 o 
   3   5  13      390.37      370.88      7.58 o 
   4   5  13      737.57      820.03     17.39 o 
   5   5  13       75.35      110.66      8.34 o 
   6   5  13       42.83       54.91      4.12 o 
   7   5  13        1.40        1.99      2.82 o 
   8   5  13        4.50       17.80      6.43 o 
   9   5  13       43.69       44.43      6.83 o 
   0   6  13      420.96      356.10      7.06 o 
   1   6  13      197.47      185.58      4.74 o 
   2   6  13        3.57        4.72      4.17 o 
   3   6  13      157.47      164.32      5.59 o 
   4   6  13      369.10      436.41     15.28 o 
   5   6  13      179.15      160.14      4.52 o 
   6   6  13        5.73        7.08      5.49 o 
   7   6  13       45.76       24.11      6.29 o 
   8   6  13        2.88       -3.60      4.65 o 
   1   7  13       33.03       31.56      4.54 o 
   2   7  13      405.28      395.56      5.91 o 
   3   7  13      191.79      194.89      6.78 o 
   4   7  13       94.14       70.19      5.00 o 
   5   7  13        0.17       -1.00      1.25 o 
   6   7  13      294.58      328.14      8.28 o 
   7   7  13       32.81        2.78      5.47 o 
   8   7  13      532.19      583.02     16.89 o 
   0   8  13      542.17      588.58      7.18 o 
   1   8  13      360.71      313.78      6.05 o 
   2   8  13       11.77        9.28      7.52 o 
   3   8  13      317.50      360.12      6.73 o 
   4   8  13       65.47       65.47      5.47 o 
   5   8  13        0.09       -4.66      4.66 o 
   6   8  13       73.97       87.47      6.38 o 
   7   8  13        9.42       -4.06      4.06 o 
   1   9  13       75.72       75.78      5.42 o 
   2   9  13       73.57       67.70      5.61 o 
   3   9  13      105.99      101.83      6.18 o 
   4   9  13      453.91      513.08      9.11 o 
   5   9  13       78.23       91.55     11.35 o 
   6   9  13      136.21      152.12      8.39 o 
   0  10  13      129.54      133.74     26.65 o 
   1  10  13       10.39        1.22      3.70 o 
   2  10  13      486.23      550.20      9.85 o 
   3  10  13       12.65        0.96      2.52 o 
   4  10  13      240.33      233.67      7.28 o 
   1  11  13       48.48       47.86     20.74 o 
   2  11  13       21.10       15.74     11.42 o 
   0   0  14      278.30      377.52     11.35 o 
   1   0  14    24969.53    27951.70    170.05 o 
   2   0  14      141.59      137.79      2.71 o 
   3   0  14      513.69      534.07      4.75 o 
   4   0  14       21.87       14.76      3.70 o 
   5   0  14      336.77      308.65      8.58 o 
   6   0  14     2451.97     2314.39    126.94 o 
   7   0  14       15.20        6.44      9.54 o 
   8   0  14       42.69       17.09     12.18 o 
   9   0  14       37.57       29.90     14.89 o 
  10   0  14       54.96       22.87     17.56 o 
   1   1  14      588.11      622.95     11.98 o 
   2   1  14      167.23      214.53      6.30 o 
   3   1  14     2471.32     2465.02     38.13 o 
   4   1  14      725.00      728.10      9.86 o 
   5   1  14     4082.22     4146.74     74.02 o 
   6   1  14     1052.22     1026.13     24.48 o 
   7   1  14        0.38       -1.79      1.79 o 
   8   1  14        0.97        5.73      5.83 o 
   9   1  14      399.05      380.93     18.61 o 
  10   1  14        1.02       -7.15      7.15 o 
   0   2  14     4395.75     5061.48     49.81 o 
   1   2  14     3680.23     3684.71     70.07 o 
   2   2  14      116.43      111.00      6.18 o 
   3   2  14      195.37      178.21      6.89 o 
   4   2  14      860.53      907.60     18.18 o 
   5   2  14      480.09      486.55      9.69 o 
   6   2  14      161.70      147.20      4.10 o 
   7   2  14      212.18      222.15      4.54 o 
   8   2  14       10.30       -0.21      3.28 o 
   9   2  14        3.57       -1.56      1.56 o 
  10   2  14       48.00       49.97      8.92 o 
   1   3  14       86.85       79.51      4.82 o 
   2   3  14        4.61       -1.87      2.52 o 
   3   3  14      173.62      138.40      9.96 o 
   4   3  14       93.21      110.07      6.27 o 
   5   3  14      314.74      313.70      8.46 o 
   6   3  14       69.87       52.38      4.08 o 
   7   3  14       17.71       16.57      4.87 o 
   8   3  14        7.75       -0.18      0.65 o 
   9   3  14       24.29       23.71      6.41 o 
   0   4  14     1309.00     1251.01     34.07 o 
   1   4  14       13.37        4.15      4.94 o 
   2   4  14      144.59      136.70      5.13 o 
   3   4  14      270.14      210.55      5.17 o 
   4   4  14      100.20      119.16      3.95 o 
   5   4  14       92.61      103.11      3.17 o 
   6   4  14      175.81      163.40      7.10 o 
   7   4  14        5.82       25.22      6.24 o 
   8   4  14       13.21       -2.74      4.25 o 
   9   4  14        1.64       -4.85      4.85 o 
   1   5  14        1.40        1.57      1.85 o 
   2   5  14     1510.91     1592.75     14.87 o 
   3   5  14       87.11      119.97      4.77 o 
   4   5  14       33.34       32.98      3.88 o 
   5   5  14      883.82      947.92      8.17 o 
   6   5  14       99.16       84.00      4.97 o 
   7   5  14       33.41       38.15      6.87 o 
   8   5  14      197.08      195.74      6.87 o 
   9   5  14       11.56       -0.78      4.88 o 
   0   6  14        0.50        2.39      2.43 o 
   1   6  14     1562.55     1662.23     34.99 o 
   2   6  14      178.26      154.44      4.48 o 
   3   6  14       15.64        2.32      3.36 o 
   4   6  14      631.18      648.59      7.15 o 
   5   6  14       13.57        8.11      4.40 o 
   6   6  14        0.18       -1.12      2.67 o 
   7   6  14      251.86      236.46      8.15 o 
   8   6  14       49.51       68.57      8.93 o 
   1   7  14      309.72      299.55      3.97 o 
   2   7  14      106.53      109.51      4.70 o 
   3   7  14      596.76      666.91      8.18 o 
   4   7  14      289.01      289.00      5.98 o 
   5   7  14      372.48      393.12      7.63 o 
   6   7  14      193.60      221.95      9.16 o 
   7   7  14        4.29       -3.56      3.56 o 
   0   8  14      101.23       98.48      5.02 o 
   1   8  14     2044.00     2000.07     11.63 o 
   2   8  14       11.63        9.49      5.39 o 
   3   8  14       86.76      107.27      6.04 o 
   4   8  14        2.75        5.95      5.95 o 
   5   8  14      147.44      130.58     10.86 o 
   6   8  14       64.53       82.02      6.34 o 
   7   8  14       27.39       36.97     19.39 o 
   1   9  14        0.76       -2.54      2.54 o 
   2   9  14      142.96      120.06      6.31 o 
   3   9  14      595.81      717.88     12.43 o 
   4   9  14       41.71       53.11     10.32 o 
   5   9  14      242.97      340.33     10.83 o 
   0  10  14       12.95        0.45      1.93 o 
   1  10  14        8.70       -2.77      2.77 o 
   2  10  14        7.98       -0.77      2.72 o 
   3  10  14       21.21       16.59      7.02 o 
   4  10  14       11.92       14.10     12.59 o 
   1   1  15      185.38      203.60      3.93 o 
   2   1  15      697.79      742.48     19.43 o 
   3   1  15        0.12       10.10      1.90 o 
   4   1  15       66.78       58.44      4.28 o 
   5   1  15       73.37       94.61      3.59 o 
   6   1  15       12.77       16.39      3.16 o 
   7   1  15       76.32       61.33      5.03 o 
   8   1  15      258.07      256.47      9.48 o 
   9   1  15      133.33      134.68      9.82 o 
   0   2  15       21.95      122.25     12.19 o 
   1   2  15      149.21      191.75     10.53 o 
   2   2  15       86.07       63.91      3.09 o 
   3   2  15      520.80      502.08     13.72 o 
   4   2  15      559.00      523.95      8.82 o 
   5   2  15     1702.82     1753.15     24.08 o 
   6   2  15      414.15      421.97      9.16 o 
   7   2  15      840.52      849.73     15.28 o 
   8   2  15        9.83       -0.61      0.61 o 
   9   2  15       32.91        5.27      6.65 o 
   1   3  15      817.63      827.57     18.19 o 
   2   3  15     2736.34     2529.50     11.06 o 
   3   3  15      448.41      422.00     20.63 o 
   4   3  15      878.98      879.83     24.86 o 
   5   3  15      306.79      305.92      5.09 o 
   6   3  15       75.27       56.91      4.19 o 
   7   3  15      764.04      814.29     11.00 o 
   8   3  15       52.93       48.96      5.36 o 
   9   3  15      255.52      329.37      7.41 o 
   0   4  15     2003.14     1984.28     16.75 o 
   1   4  15      398.73      360.24      8.32 o 
   2   4  15      268.16      278.66     16.64 o 
   3   4  15      256.24      284.92      9.84 o 
   4   4  15      155.28      150.59      4.58 o 
   5   4  15     1499.18     1761.82     42.16 o 
   6   4  15        1.04       -2.27      2.28 o 
   7   4  15      515.74      545.75      7.81 o 
   8   4  15        0.19       -5.76      5.76 o 
   9   4  15       78.20       67.04      7.27 o 
   1   5  15      210.07      196.36      5.15 o 
   2   5  15       10.67        4.47      2.51 o 
   3   5  15      305.65      310.56      7.78 o 
   4   5  15      290.29      297.64      6.44 o 
   5   5  15        0.73        0.02      3.88 o 
   6   5  15        3.73       -0.42      2.80 o 
   7   5  15       86.98       85.91      7.25 o 
   8   5  15      133.74      141.74     10.39 o 
   0   6  15     1013.02      884.50      8.14 o 
   1   6  15        2.33        4.79      4.30 o 
   2   6  15       59.98       50.36      6.99 o 
   3   6  15       18.09       12.61      3.55 o 
   4   6  15      185.08      169.89      4.60 o 
   5   6  15      128.71      138.19      5.49 o 
   6   6  15      188.73      225.97      8.28 o 
   7   6  15      235.44      248.81     11.57 o 
   8   6  15        1.50        2.15     15.48 o 
   1   7  15        0.08       -1.82      1.82 o 
   2   7  15       46.83       40.10      4.92 o 
   3   7  15       49.88       34.89      5.07 o 
   4   7  15       35.48       48.05      5.04 o 
   5   7  15        7.79        3.85      3.39 o 
   6   7  15        1.97       -1.74      3.29 o 
   7   7  15       23.47       17.18     11.95 o 
   0   8  15       35.05       37.09      5.31 o 
   1   8  15      250.77      264.92      6.21 o 
   2   8  15      341.21      339.80      7.12 o 
   3   8  15      128.34      149.00      6.49 o 
   4   8  15      417.80      493.44      9.47 o 
   5   8  15       21.84       16.99      8.08 o 
   6   8  15      176.92      208.60     11.87 o 
   1   9  15      127.99      102.96      6.13 o 
   2   9  15      153.30      161.99      6.37 o 
   3   9  15      109.66       86.84      7.48 o 
   4   9  15        8.12        0.34      7.87 o 
   5   9  15        4.44       13.42     14.06 o 
   0  10  15      653.23      720.82     91.71 o 
   1  10  15       39.80       29.34      4.81 o 
   2  10  15       10.73       10.93      9.62 o 
   3  10  15        0.07       -4.24      5.47 o 
   0   0  16      123.68      134.58      9.39 o 
   1   0  16     3642.21     3837.62     12.48 o 
   2   0  16      669.09      705.62      6.11 o 
   3   0  16     3077.88     3400.94     87.78 o 
   4   0  16      584.91      594.06     11.44 o 
   5   0  16      102.53       94.51      5.94 o 
   6   0  16     2797.59     3129.03     63.60 o 
   7   0  16       90.33       79.87      5.99 o 
   8   0  16      231.69      250.64     12.43 o 
   9   0  16       14.55       -7.21      7.72 o 
   1   1  16       68.01       94.02      5.72 o 
   2   1  16      287.78      292.26     12.45 o 
   3   1  16      765.88      807.92     14.66 o 
   4   1  16     1728.77     1742.33     15.42 o 
   5   1  16      158.40      135.04      5.32 o 
   6   1  16      205.32      176.17      4.80 o 
   7   1  16       28.10       28.22      5.24 o 
   8   1  16     1010.99     1144.38     13.94 o 
   9   1  16       62.16       60.63     13.03 o 
   0   2  16     5733.97     6033.72     35.57 o 
   1   2  16      486.86      531.13     14.18 o 
   2   2  16       19.19       32.07      5.40 o 
   3   2  16       73.95       56.27      3.88 o 
   4   2  16      908.91      954.07     19.63 o 
   5   2  16      120.74      115.62      3.98 o 
   6   2  16       18.90       12.12      4.39 o 
   7   2  16        9.11        9.18      6.90 o 
   8   2  16      178.41      198.50      7.15 o 
   9   2  16      142.55      124.71     11.45 o 
   1   3  16      317.76      288.94     11.40 o 
   2   3  16      773.74      786.17     33.25 o 
   3   3  16      799.32      755.08     28.33 o 
   4   3  16      175.87      150.04      6.32 o 
   5   3  16       86.44       67.26      4.26 o 
   6   3  16        4.23        1.01      3.20 o 
   7   3  16        0.13       -2.81      2.81 o 
   8   3  16        6.00       -3.03      3.03 o 
   9   3  16        3.52        5.32      5.88 o 
   0   4  16      171.76      158.47      4.69 o 
   1   4  16     1057.38     1054.64     33.92 o 
   2   4  16     2611.69     2402.79     51.24 o 
   3   4  16       13.80        0.61      3.68 o 
   4   4  16      406.23      444.00     22.23 o 
   5   4  16        0.13        4.50      3.46 o 
   6   4  16      143.19      117.90      5.41 o 
   7   4  16       66.92       43.86      6.95 o 
   8   4  16       12.71        0.10      4.03 o 
   1   5  16       21.25       18.23      3.68 o 
   2   5  16       26.15       20.12      2.96 o 
   3   5  16      299.44      281.72     10.77 o 
   4   5  16      142.80      133.29      5.35 o 
   5   5  16      134.99      159.24      5.30 o 
   6   5  16        1.42       -2.40      2.40 o 
   7   5  16       64.37       39.08      7.56 o 
   8   5  16       52.10       45.37      9.78 o 
   0   6  16        1.33       -0.56      1.04 o 
   1   6  16      170.94      160.89      7.50 o 
   2   6  16      144.72      118.60      4.07 o 
   3   6  16       25.13       24.37      4.12 o 
   4   6  16      308.63      325.87     15.32 o 
   5   6  16      309.89      320.38      7.25 o 
   6   6  16      766.96      937.22     28.54 o 
   7   6  16      189.20      192.02      9.73 o 
   1   7  16        0.01       -1.48      1.48 o 
   2   7  16       36.49       17.29      4.58 o 
   3   7  16      191.93      171.63      5.60 o 
   4   7  16      779.20      933.03     18.94 o 
   5   7  16      305.42      317.39      6.17 o 
   6   7  16       24.26        1.57      2.72 o 
   7   7  16        3.14        8.18     14.74 o 
   0   8  16      521.58      489.59      7.59 o 
   1   8  16      448.79      433.47      6.17 o 
   2   8  16       15.72       22.40      5.72 o 
   3   8  16        3.26       -4.90      8.29 o 
   4   8  16      577.98      666.53     19.87 o 
   5   8  16        7.05       -0.89      3.80 o 
   6   8  16      388.39      540.47     17.82 o 
   1   9  16       14.14        4.73      4.99 o 
   2   9  16      736.45      874.04     12.51 o 
   3   9  16        5.12        8.47      7.56 o 
   4   9  16      108.31      128.34     15.83 o 
   1  10  16        0.78       15.57      8.16 o 
   2  10  16      206.59      219.01     10.08 o 
   1   1  17      728.04      778.83      5.58 o 
   2   1  17      160.01      183.18      5.33 o 
   3   1  17       14.19        1.94      6.16 o 
   4   1  17     1208.69     1310.39     32.20 o 
   5   1  17      248.53      235.10     11.42 o 
   6   1  17       77.01       61.18      4.13 o 
   7   1  17        7.95        0.22      1.59 o 
   8   1  17      131.57      198.31      8.56 o 
   9   1  17       13.02       -1.49     15.66 o 
   0   2  17     4517.93     4829.83     18.13 o 
   1   2  17      106.68      115.98      3.22 o 
   2   2  17     2650.34     2477.96     25.07 o 
   3   2  17      257.62      287.94      8.33 o 
   4   2  17      707.56      669.26     21.73 o 
   5   2  17      146.17      154.89      4.60 o 
   6   2  17      242.05      247.77      9.10 o 
   7   2  17      104.08       99.96      6.06 o 
   8   2  17        8.33       -1.12      8.13 o 
   9   2  17        5.77        6.49      9.51 o 
   1   3  17        7.92        0.20      2.49 o 
   2   3  17     3013.20     3001.87     49.58 o 
   3   3  17       46.66       49.19      5.09 o 
   4   3  17      272.44      312.81     14.38 o 
   5   3  17      245.98      252.86      6.93 o 
   6   3  17      104.85      102.35      5.63 o 
   7   3  17      109.63      105.10      6.54 o 
   8   3  17        0.92       -2.83      2.83 o 
   0   4  17     3189.86     3034.58     30.51 o 
   1   4  17       61.72       60.09      3.49 o 
   2   4  17      574.90      509.80      6.45 o 
   3   4  17        0.01       -1.90      1.90 o 
   4   4  17        0.91       -1.65      1.65 o 
   5   4  17        7.24       -2.31      2.31 o 
   6   4  17      205.40      220.08      8.41 o 
   7   4  17      135.47       88.85      8.28 o 
   8   4  17      104.26      103.42      7.83 o 
   1   5  17      199.58      182.74      3.77 o 
   2   5  17       25.44       18.11      2.86 o 
   3   5  17        0.01       -1.51      1.51 o 
   4   5  17      294.43      305.78     15.65 o 
   5   5  17      136.09      149.26      5.63 o 
   6   5  17        0.79       -6.63      6.63 o 
   7   5  17        5.86       -6.17      6.35 o 
   0   6  17       69.44       48.94      4.34 o 
   1   6  17        1.89        0.10      1.59 o 
   2   6  17       92.98       91.12      5.65 o 
   3   6  17      153.80      118.32      5.51 o 
   4   6  17        0.26       -2.06      4.94 o 
   5   6  17        1.31       -0.17      4.96 o 
   6   6  17      191.33      253.81      8.65 o 
   7   6  17       69.63       72.71     10.84 o 
   1   7  17      187.05      154.43      6.17 o 
   2   7  17        6.48       -3.70      3.70 o 
   3   7  17        0.62       -2.64      2.64 o 
   4   7  17       33.24       41.78      5.43 o 
   5   7  17       47.05       45.04      6.10 o 
   6   7  17        4.43        0.87      6.74 o 
   0   8  17      379.61      389.93      8.12 o 
   1   8  17      209.54      192.42      7.93 o 
   2   8  17      660.68      665.50     12.34 o 
   3   8  17       15.04        2.24      3.82 o 
   4   8  17      259.79      296.25      7.77 o 
   5   8  17       27.49       27.66      8.95 o 
   1   9  17        1.99       -2.61      2.95 o 
   2   9  17      244.16      248.74     14.80 o 
   3   9  17       24.95       26.34      9.13 o 
   0   0  18       78.08       65.65      4.38 o 
   1   0  18     2047.26     2054.06     60.61 o 
   2   0  18        2.61       -4.80      4.80 o 
   3   0  18        0.00       -5.23      5.23 o 
   4   0  18     1465.71     1563.29    113.23 o 
   5   0  18      138.21      127.12     26.14 o 
   6   0  18     1748.73     2004.33     37.46 o 
   7   0  18       30.05       24.99      6.81 o 
   8   0  18       43.40       37.55     14.12 o 
   1   1  18      862.14      904.35      9.01 o 
   2   1  18      636.12      690.27     12.44 o 
   3   1  18      719.64      696.66     12.25 o 
   4   1  18      639.60      596.52     12.86 o 
   5   1  18      570.64      605.73     16.63 o 
   6   1  18       53.10       44.94      4.55 o 
   7   1  18      126.93      134.25      6.79 o 
   8   1  18      619.12      673.58     14.87 o 
   0   2  18      449.72      464.88     11.48 o 
   1   2  18      540.19      521.24      5.86 o 
   2   2  18        5.77       31.01      3.13 o 
   3   2  18     2629.27     2693.36     52.95 o 
   4   2  18      326.85      360.01      8.67 o 
   5   2  18       62.41       62.48      4.59 o 
   6   2  18      159.57      154.26      7.54 o 
   7   2  18      243.71      238.54      8.34 o 
   8   2  18      120.25      108.98     10.21 o 
   1   3  18       16.50       -0.84      0.84 o 
   2   3  18      501.77      524.70     18.07 o 
   3   3  18      352.39      333.84     11.63 o 
   4   3  18      175.91      153.60      7.63 o 
   5   3  18      149.49      145.87      5.51 o 
   6   3  18        0.63       -3.38      3.38 o 
   7   3  18       42.97       62.05      7.31 o 
   8   3  18       70.96       60.72      7.88 o 
   0   4  18       10.17       14.60      3.34 o 
   1   4  18      110.60       83.15      3.48 o 
   2   4  18      191.60      141.03      3.57 o 
   3   4  18      116.30      116.70      6.27 o 
   4   4  18       88.38       73.79      4.87 o 
   5   4  18        7.75        3.86      1.93 o 
   6   4  18        2.01       -0.42      1.52 o 
   7   4  18      154.86      172.80      7.99 o 
   1   5  18        2.40       -0.98      1.98 o 
   2   5  18       39.27       32.11      3.58 o 
   3   5  18        0.67       -1.50      1.50 o 
   4   5  18        3.46        1.17      3.42 o 
   5   5  18      711.23      802.27     23.93 o 
   6   5  18        2.09       -3.06      3.06 o 
   7   5  18       22.89       17.19     10.28 o 
   0   6  18        0.10       -0.44      0.96 o 
   1   6  18     1101.15     1085.64     10.44 o 
   2   6  18       51.21       24.53      3.48 o 
   3   6  18       13.87        1.22      5.37 o 
   4   6  18      469.36      469.41      9.39 o 
   5   6  18       57.69       63.95      5.93 o 
   6   6  18      149.70      171.56      8.76 o 
   1   7  18      570.49      544.33      7.42 o 
   2   7  18       47.01       32.96      5.55 o 
   3   7  18      384.49      404.58     10.54 o 
   4   7  18      375.70      448.54     23.09 o 
   5   7  18       11.77        5.55      4.30 o 
   0   8  18      297.37      309.21     13.11 o 
   1   8  18       58.12       53.69      5.07 o 
   2   8  18       23.49       20.06      5.01 o 
   3   8  18       50.97       48.85      6.55 o 
   4   8  18      193.23      283.57     11.55 o 
   1   9  18       29.49       24.14      9.95 o 
   2   9  18      132.15      141.23      9.43 o 
   1   1  19      589.67      601.21      6.66 o 
   2   1  19        4.42        1.42      4.53 o 
   3   1  19        6.10       48.94      7.81 o 
   4   1  19       95.77       87.93      6.02 o 
   5   1  19      260.64      286.09      7.82 o 
   6   1  19      224.48      217.28      7.54 o 
   7   1  19       26.33       14.19      6.38 o 
   8   1  19        0.22       -5.73      9.57 o 
   0   2  19       81.13       76.94      3.81 o 
   1   2  19       37.36       41.89      5.24 o 
   2   2  19      730.34      756.86     17.00 o 
   3   2  19     1179.55     1326.58     53.59 o 
   4   2  19      215.57      168.47      6.40 o 
   5   2  19      328.46      325.38      6.99 o 
   6   2  19        1.94       -2.16      2.16 o 
   7   2  19      146.97      170.43      9.54 o 
   8   2  19        2.08        8.13     12.78 o 
   1   3  19      143.42      135.02      5.90 o 
   2   3  19        3.33       -0.11      1.97 o 
   3   3  19       17.39        4.98      2.99 o 
   4   3  19        2.02       -1.95      1.95 o 
   5   3  19      175.40      172.44      6.33 o 
   6   3  19        4.71       -2.62      2.62 o 
   7   3  19      958.05     1208.46     30.50 o 
   0   4  19      224.99      207.29      5.16 o 
   1   4  19       10.67        3.14      2.32 o 
   2   4  19        1.08       -2.41      2.41 o 
   3   4  19       77.51       70.15      7.37 o 
   4   4  19        5.23       -0.42      2.25 o 
   5   4  19      584.50      588.88     14.55 o 
   6   4  19      171.90      169.43      5.84 o 
   7   4  19      535.29      637.42     15.47 o 
   1   5  19      211.14      192.40      4.31 o 
   2   5  19      352.48      280.19      7.10 o 
   3   5  19      103.28       99.04      6.24 o 
   4   5  19       36.90        5.06      5.66 o 
   5   5  19        6.90       27.03      5.24 o 
   6   5  19        4.49       -1.83      1.83 o 
   0   6  19        7.61       -6.22      8.44 o 
   1   6  19      486.96      523.86     20.06 o 
   2   6  19        6.10       -1.30      1.30 o 
   3   6  19      171.84      152.94      8.22 o 
   4   6  19        1.62        0.62      3.09 o 
   5   6  19      130.52      130.31      5.42 o 
   6   6  19        0.94       -5.59      8.06 o 
   1   7  19       17.81        8.51      4.32 o 
   2   7  19       21.14        6.07      3.97 o 
   3   7  19      211.47      206.35      6.15 o 
   4   7  19       29.05       32.16      4.80 o 
   5   7  19      181.34      240.16     10.77 o 
   0   8  19       10.72       13.25      8.68 o 
   1   8  19       37.87       25.48      5.20 o 
   2   8  19        0.71        0.68      1.71 o 
   3   8  19      172.36      167.94     15.45 o 
   0   0  20     1108.84     1253.63     11.90 o 
   1   0  20     3277.06     3451.93     26.54 o 
   2   0  20       51.37        8.82      7.45 o 
   3   0  20       41.54       25.24     10.44 o 
   4   0  20      479.13      410.52     15.99 o 
   5   0  20      262.07      284.49     19.70 o 
   6   0  20      297.64      330.64     19.13 o 
   1   1  20      957.70     1006.01      8.55 o 
   2   1  20       63.11       64.32      6.87 o 
   3   1  20     2446.23     2601.50     21.78 o 
   4   1  20      357.62      343.50     13.12 o 
   5   1  20      771.80      767.69     15.40 o 
   6   1  20       85.31       97.54      9.49 o 
   7   1  20        2.93       -0.30      6.09 o 
   0   2  20       40.99       42.53      6.25 o 
   1   2  20      203.70      188.58      4.79 o 
   2   2  20       53.21       44.15      6.01 o 
   3   2  20      265.29      233.31      9.07 o 
   4   2  20        9.31        0.31      8.95 o 
   5   2  20      514.23      489.86      8.59 o 
   6   2  20        3.10       -1.99      1.99 o 
   7   2  20      450.78      464.15     61.24 o 
   1   3  20       46.92       47.53      3.08 o 
   2   3  20      139.98      120.80      5.81 o 
   3   3  20        0.06       -3.05      3.05 o 
   4   3  20        6.57        0.15      2.33 o 
   5   3  20        1.39       -1.59      1.59 o 
   6   3  20       16.96       12.43      6.59 o 
   7   3  20       88.67      120.04     10.18 o 
   0   4  20       42.70       77.05      5.55 o 
   1   4  20       59.04       51.63      3.94 o 
   2   4  20      156.62      163.91      6.02 o 
   3   4  20      279.57      252.71     12.88 o 
   4   4  20      238.24      242.03     13.26 o 
   5   4  20        5.49       11.23      5.43 o 
   6   4  20       50.94       45.73      6.10 o 
   1   5  20       14.97        9.94      3.50 o 
   2   5  20       25.89       24.09      3.16 o 
   3   5  20      346.98      322.30     10.64 o 
   4   5  20      219.25      207.00      5.84 o 
   5   5  20      598.46      628.12     17.64 o 
   6   5  20       94.78       90.55      9.34 o 
   0   6  20      296.33      292.64      8.13 o 
   1   6  20      902.16      944.92     11.97 o 
   2   6  20       69.81       49.64      5.64 o 
   3   6  20        0.85       -1.23      2.01 o 
   4   6  20        0.53       -5.10      5.21 o 
   5   6  20       51.37       68.77      8.10 o 
   1   7  20      352.54      347.67      7.87 o 
   2   7  20       13.34        8.00      4.73 o 
   3   7  20      475.01      457.45      6.97 o 
   4   7  20       98.93      116.52     11.04 o 
   1   8  20      388.10      392.34      8.26 o 
   2   8  20        9.70       -3.83      3.83 o 
   1   1  21      102.17      102.41      3.42 o 
   2   1  21       82.76       79.48      7.52 o 
   3   1  21        0.70       25.36     18.26 o 
   4   1  21      463.24      424.58     11.64 o 
   5   1  21      102.00       89.53     14.67 o 
   6   1  21      433.69      438.07     14.28 o 
   0   2  21     1018.46      986.37     27.45 o 
   1   2  21      222.61      214.16      4.51 o 
   2   2  21       74.87       76.36      5.62 o 
   3   2  21       60.13       56.82      6.07 o 
   4   2  21        1.44       -8.27      9.54 o 
   5   2  21       16.38       22.46     15.15 o 
   6   2  21      131.64      109.18     11.94 o 
   7   2  21       12.80       25.40      8.20 o 
   1   3  21        0.01       -1.84      1.84 o 
   2   3  21      828.19      854.27     12.18 o 
   3   3  21      118.05      103.19      6.46 o 
   4   3  21      639.05      616.22      9.06 o 
   5   3  21        8.88       -1.13      2.31 o 
   6   3  21      477.30      465.24     17.22 o 
   0   4  21     3929.60     3886.21    148.35 o 
   1   4  21      171.51      181.53      3.85 o 
   2   4  21      705.03      739.26      8.70 o 
   3   4  21      329.33      312.04      8.74 o 
   4   4  21        8.13       -0.91      2.13 o 
   5   4  21       33.38       38.10      5.04 o 
   6   4  21        0.65       -4.70      4.70 o 
   1   5  21      167.83      148.51      4.88 o 
   2   5  21       48.95       44.42      4.12 o 
   3   5  21      171.12      178.56     14.86 o 
   4   5  21      871.02      921.11     28.49 o 
   5   5  21        0.74       -1.10      5.55 o 
   0   6  21       29.00        0.69      3.71 o 
   1   6  21      196.87      200.60      7.62 o 
   2   6  21       64.29       42.83      4.06 o 
   3   6  21        7.61        0.36      1.45 o 
   4   6  21       18.45       19.63      8.99 o 
   1   7  21        0.01       -2.89      2.89 o 
   2   7  21       33.68       17.14      6.39 o 
   3   7  21       29.91       31.65     10.27 o 
   0   0  22      143.62      169.41      8.35 o 
   1   0  22        1.22       13.88      5.13 o 
   2   0  22        5.59        8.60     10.96 o 
   3   0  22      317.81      342.45     15.21 o 
   4   0  22       28.79       23.43     16.88 o 
   5   0  22      275.32      229.08     19.87 o 
   6   0  22     1019.72     1058.79     28.11 o 
   1   1  22       44.68       42.71      3.68 o 
   2   1  22       85.98       71.84      7.03 o 
   3   1  22        1.03        0.80     12.74 o 
   4   1  22        1.18       13.36     11.80 o 
   5   1  22        3.37      -10.91     10.91 o 
   6   1  22      191.68      204.39     24.17 o 
   0   2  22      311.28      323.63      5.64 o 
   1   2  22       75.22       69.37      3.65 o 
   2   2  22       91.14       85.59      5.70 o 
   3   2  22      230.57      243.29      9.32 o 
   4   2  22      402.31      356.11     12.82 o 
   5   2  22      581.30      499.48     15.66 o 
   6   2  22       53.14       44.21     22.59 o 
   1   3  22        5.09       -1.58      2.02 o 
   2   3  22       40.94       75.60      6.26 o 
   3   3  22       83.95       84.44     10.74 o 
   4   3  22        3.07        9.02      7.27 o 
   5   3  22       71.24       44.88      8.53 o 
   6   3  22        5.24       -3.15     14.30 o 
   0   4  22      163.79      218.09     11.56 o 
   1   4  22       14.54        0.51      2.58 o 
   2   4  22       78.91       78.66      6.04 o 
   3   4  22        6.27        0.74      5.79 o 
   4   4  22       47.98       40.47      6.45 o 
   5   4  22        0.04       -9.98     17.13 o 
   1   5  22       24.66       11.65      3.17 o 
   2   5  22      171.45      150.46      4.54 o 
   3   5  22       57.91       47.12      6.60 o 
   4   5  22       59.12       61.50     23.13 o 
   0   6  22       22.76        3.71      7.41 o 
   1   6  22      247.09      234.62      8.18 o 
   2   6  22       46.34       29.32      5.55 o 
   3   6  22      162.31      178.60     15.66 o 
   1   7  22       21.72       13.22      7.09 o 
   1   1  23        7.49        2.09      2.97 o 
   2   1  23       12.18        1.13     10.00 o 
   3   1  23       10.93        2.09     25.34 o 
   4   1  23      751.74      765.32     33.89 o 
   5   1  23       15.11       -2.67      4.91 o 
   0   2  23      177.97      193.68      6.53 o 
   1   2  23      264.28      258.31      4.48 o 
   2   2  23       38.70       37.76      4.66 o 
   3   2  23      279.62      287.38     10.70 o 
   4   2  23       84.54       72.99     14.06 o 
   5   2  23       95.58      111.64     24.39 o 
   1   3  23        2.42       -3.48      3.48 o 
   2   3  23     1018.18     1003.33     12.04 o 
   3   3  23       29.05       27.01      7.14 o 
   4   3  23      389.01      357.96     13.39 o 
   5   3  23       33.76       11.21     23.08 o 
   0   4  23     1254.70     1316.71     28.29 o 
   1   4  23      102.59       84.29      5.21 o 
   2   4  23       90.77       75.04      5.79 o 
   3   4  23      163.40      137.68      5.90 o 
   4   4  23      256.37      259.57     10.75 o 
   1   5  23       51.74       30.00      3.66 o 
   2   5  23       16.34       15.68      6.47 o 
   3   5  23       69.25       38.11     11.97 o 
   0   6  23       80.65       72.99      8.71 o 
   1   6  23      190.07      230.90      6.12 o 
   0   0  24      108.26       76.95      8.26 o 
   1   0  24      523.73      500.51     11.26 o 
   2   0  24      935.41      902.41     87.93 o 
   3   0  24       44.04       40.93     13.62 o 
   4   0  24      202.70      191.84     21.34 o 
   1   1  24       68.08       59.53      4.12 o 
   2   1  24       60.56       54.70      5.35 o 
   3   1  24       52.97       71.96     10.09 o 
   4   1  24       33.79       54.93     19.95 o 
   0   2  24      315.98      278.55      7.39 o 
   1   2  24      103.54      101.98      5.73 o 
   2   2  24       53.37       42.25      4.98 o 
   3   2  24      148.04      171.20     10.44 o 
   4   2  24        1.84       28.82     20.74 o 
   1   3  24        6.41       -2.22      2.45 o 
   2   3  24       86.11       67.78      5.26 o 
   3   3  24        1.47       -3.46      7.68 o 
   4   3  24        0.00        7.48     20.55 o 
   0   4  24      160.89      155.21      7.44 o 
   1   4  24      129.46      108.05      5.94 o 
   2   4  24       39.22       24.09      5.47 o 
   3   4  24      189.63      163.14      7.21 o 
   1   5  24       60.91       47.87      4.03 o 
   1   1  25      156.16      132.44      7.13 o 
   2   1  25      100.48       76.09      5.64 o 
   0   2  25      140.07      108.27      7.12 o 
   1   2  25      196.14      158.49      6.92 o 
   2   2  25      109.46       85.82      6.40 o 
   3   2  25       51.55       77.37     16.15 o 
   1   3  25        3.22       -8.23      8.79 o 
   2   3  25        6.77        3.66     12.75 o 
   0   4  25      137.17      101.87      9.94 o 
                                                 
